# Supplementary material for: Integrated multiomics analysis of hepatoblastoma unravels its heterogeneity and provides novel druggable targets
Source: NPJ Precis Oncol. 2020 Jul 7;4:20. doi: 10.1038/s41698-020-0125-y (PMC7341754; doi:10.1038/s41698-020-0125-y)
Supplement: Supplementary file 1 — Supplementary Data [file 41698_2020_125_MOESM1_ESM.xlsx]

## Sheet: S. Data S1
Supplementary Data S1. The 2,000 CpG probes most differentially hypermethylated in hepatoblastoma clusters E1/E2 compared to cluster F.
Probe ID	Chromosome	Position	Gene name	Positional relationship to the gene	Regulatory feature	Average beta value in clusters E1/E2	Average beta value in cluster F	Beta value difference	Adjusted P value	Overlapping with HNF4A-binding regions in normal liver cells	Overlapping with CEBPa-binding regions in normal liver cells
cg14851700	1	182362230	GLUL	TSS1500		0.845908	0.361749	-0.484159	1.92506e-15	No	No
cg24817351	19	45447005	APOC4	Body		0.833694	0.404314	-0.429381	2.03312e-13	Yes	No
cg25825764	11	116916475	SIK3	Body		0.955818	0.713021	-0.242797	3.55436e-13	No	No
cg06420074	10	35713694	CCNY	5'UTR		0.880949	0.505462	-0.375487	1.83305e-12	Yes	No
cg16481013	15	30097332	TJP1	Body		0.814136	0.283948	-0.530188	2.28189e-12	Yes	Yes
cg15067127	1	182352978	GLUL	3'UTR		0.915132	0.588911	-0.326221	2.78645e-12	No	No
cg13558166	11	125933911	CDON	TSS1500		0.78806	0.404647	-0.383414	4.81142e-12	No	No
cg04379586	3	160944259	NMD3	Body		0.877849	0.531263	-0.346586	1.14965e-11	No	No
cg00383081	1	182362088	GLUL	TSS1500		0.875457	0.343862	-0.531595	1.35926e-11	No	No
cg05753046	11	67801224	NDUFS8	Body		0.844946	0.514464	-0.330482	1.47426e-11	Yes	No
cg19539115	3	188664329	TPRG1-AS1	Body		0.926698	0.484811	-0.441887	2.68088e-11	No	No
cg03481105	3	150929288	MED12L	Body		0.93252	0.716928	-0.215592	2.68088e-11	No	No
cg16875813	1	179057836	TOR3A	Body		0.908547	0.45376	-0.454787	2.83142e-11	No	No
cg04252044	3	188664747			Unclassified_Cell_type_specific	0.876537	0.480951	-0.395586	3.27931e-11	No	No
cg09027861	10	35713759	CCNY	5'UTR		0.8401	0.458769	-0.381332	3.70158e-11	Yes	No
cg12307200	3	188664632			Unclassified_Cell_type_specific	0.843327	0.465326	-0.378001	4.67045e-11	No	No
cg20806928	5	135288873	LECT2	Body		0.799314	0.371493	-0.42782	4.67045e-11	No	No
cg26197008	3	12392024	PPARG	TSS1500		0.81491	0.246694	-0.568215	5.53653e-11	Yes	Yes
cg15594276	7	148726675	PDIA4	TSS1500		0.661619	0.268183	-0.393436	5.72642e-11	No	No
cg16172329	2	162907368	DPP4	Body		0.727472	0.334866	-0.392606	5.72642e-11	Yes	Yes
cg15799598	3	20903342				0.863351	0.399576	-0.463775	6.85073e-11	Yes	Yes
cg10044193	10	71868048	H2AFY2	Body		0.727363	0.387881	-0.339483	7.03986e-11	No	No
cg16276865	14	102324023	PPP2R5C	Body		0.86443	0.429103	-0.435327	7.39109e-11	No	No
cg24046861	14	55245474	SAMD4A	Body		0.810039	0.514255	-0.295784	9.12619e-11	Yes	Yes
cg22120560	10	91351508	PANK1	Body		0.836297	0.455713	-0.380584	1.67216e-10	Yes	Yes
cg07456470	21	43977377	SLC37A1	Body		0.795255	0.371102	-0.424153	2.80695e-10	Yes	No
cg12171098	1	221876347	DUSP10	Body		0.847013	0.516132	-0.330881	3.47249e-10	No	No
cg14222630	9	127961717	RABEPK	TSS1500		0.877504	0.415385	-0.462119	4.17873e-10	No	No
cg01184854	6	170845907	PSMB1	Body		0.84047	0.615358	-0.225112	4.40348e-10	No	No
cg27409802	3	188664928			Unclassified_Cell_type_specific	0.761373	0.329291	-0.432083	4.9756e-10	No	No
cg09864406	21	46894787	COL18A1	Body		0.948637	0.785383	-0.163254	5.54189e-10	No	No
cg10237171	3	12392795	PPARG	TSS1500		0.81166	0.364376	-0.447284	5.54189e-10	Yes	Yes
cg20883644	15	51019356	SPPL2A	Body		0.883137	0.713078	-0.170058	5.94301e-10	No	No
cg25724712	19	45117457				0.86783	0.54845	-0.319381	6.0738e-10	No	No
cg16764389	13	80445496	LINC00382	TSS1500		0.923999	0.729906	-0.194093	6.11662e-10	No	No
cg00391821	1	10566887	PEX14	Body	Unclassified	0.770562	0.492632	-0.27793	6.50182e-10	No	No
cg06075793	11	67801270	NDUFS8	Body		0.836666	0.501312	-0.335354	8.60079e-10	Yes	No
cg27111602	1	182376239	LINC00272	TSS1500		0.777806	0.363447	-0.414359	1.07757e-09	No	No
cg05838917	10	77791212	C10orf11	Body		0.858727	0.440203	-0.418523	1.15202e-09	No	No
cg12827830	2	63924460				0.884008	0.584995	-0.299012	1.20841e-09	Yes	Yes
cg04353536	18	33059357	INO80C	Body		0.801054	0.487857	-0.313198	1.70779e-09	Yes	Yes
cg24213572	11	67801208	NDUFS8	Body		0.749044	0.434076	-0.314967	1.70779e-09	Yes	No
cg25550088	5	131573526				0.885233	0.634538	-0.250694	2.07299e-09	Yes	No
cg21870145	5	36302644	RANBP3L	TSS1500		0.708705	0.301386	-0.407319	2.43023e-09	Yes	No
cg03345878	7	70190604	AUTS2	Body		0.779274	0.417397	-0.361877	2.46262e-09	Yes	No
cg00641178	7	99621385	ZKSCAN1	Body		0.839859	0.503174	-0.336685	2.56155e-09	No	No
cg25634507	8	59413577	CYP7A1	TSS1500		0.779119	0.423958	-0.355161	2.71135e-09	No	No
cg17012661	22	39711556	SNORD83A	TSS1500		0.817202	0.423763	-0.393439	2.76635e-09	No	No
cg21660392	17	66950545	ABCA8	5'UTR		0.774696	0.327238	-0.447459	2.95947e-09	No	No
cg13321661	1	62319602	INADL	Body		0.775432	0.335233	-0.440199	2.96717e-09	No	No
cg12405231	1	211749023	SLC30A1	Body		0.891009	0.544002	-0.347006	3.36454e-09	No	No
cg04663956	17	29669756	NF1	Body		0.834851	0.484451	-0.350401	3.54149e-09	No	No
cg11207270	1	182354787	GLUL	Body		0.855058	0.528437	-0.326621	3.60965e-09	No	No
cg07424807	3	12393021	PPARG	5'UTR		0.831694	0.425013	-0.406681	3.69414e-09	Yes	Yes
cg19293468	17	1973400	SMG6	Body	Unclassified_Cell_type_specific	0.800809	0.535241	-0.265568	4.17679e-09	No	No
cg17523488	6	47469225	CD2AP	Body		0.834061	0.379842	-0.454219	4.39126e-09	Yes	No
cg10086966	2	120514413				0.885227	0.674555	-0.210672	4.86625e-09	Yes	No
cg08288126	3	12392792	PPARG	TSS1500		0.757715	0.355843	-0.401872	5.06509e-09	Yes	Yes
cg09580859	8	144601800	ZC3H3	Body		0.801804	0.529649	-0.272156	5.33834e-09	Yes	No
cg10441555	3	12392180	PPARG	TSS1500		0.687496	0.171386	-0.51611	5.38025e-09	Yes	Yes
cg11706999	1	249105862	SH3BP5L	3'UTR	Gene_Associated_Cell_type_specific	0.621577	0.324801	-0.296776	5.8155e-09	No	No
cg13851798	19	14020337	CC2D1A	Body		0.880364	0.559127	-0.321238	5.95251e-09	Yes	No
cg11041823	19	13884754	MRI1	3'UTR		0.770246	0.41975	-0.350496	6.06055e-09	No	No
cg16465769	6	43266151	SLC22A7	1stExon		0.773522	0.399371	-0.374151	6.39814e-09	Yes	No
cg19198148	3	187451818	BCL6	5'UTR		0.734007	0.411199	-0.322808	7.3012e-09	Yes	Yes
cg22536515	2	201452772	AOX1	Body		0.66934	0.342982	-0.326358	7.7494e-09	Yes	No
cg03734301	19	4702458	DPP9	Body		0.949597	0.833573	-0.116023	7.94136e-09	No	No
cg15106081	3	14708144	CCDC174	Body		0.847711	0.567259	-0.280452	8.30529e-09	No	No
cg17710536	7	43918101	URGCP	Body		0.748919	0.309909	-0.43901	8.98557e-09	Yes	No
cg11180750	12	21283013	SLCO1B1	TSS1500		0.735867	0.29959	-0.436277	9.38051e-09	Yes	No
cg17689498	15	30001036	TJP1	Body		0.859016	0.463705	-0.395312	9.38051e-09	Yes	Yes
cg03737220	2	70002576	ANXA4	5'UTR	Unclassified_Cell_type_specific	0.811938	0.384745	-0.427193	1.08005e-08	No	No
cg04689697	17	15944637	NCOR1	Body		0.808329	0.389393	-0.418937	1.16005e-08	Yes	No
cg17341879	7	75690308	MDH2	Body		0.790156	0.471527	-0.318629	1.28618e-08	Yes	No
cg19598713	8	144601734	ZC3H3	Body		0.82212	0.508948	-0.313172	1.30853e-08	Yes	No
cg00783706	8	144601883	ZC3H3	Body		0.835991	0.50806	-0.327931	1.31344e-08	Yes	No
cg04725504	6	37986386	ZFAND3	Body		0.875878	0.521928	-0.35395	1.41595e-08	No	No
cg08083349	1	53557926	SLC1A7	Body		0.793159	0.476823	-0.316336	1.43944e-08	Yes	Yes
cg03393238	1	182365068				0.930654	0.826477	-0.104178	1.47792e-08	No	No
cg19219655	2	10187086	KLF11	Body	Unclassified_Cell_type_specific	0.897042	0.680798	-0.216244	1.51665e-08	No	No
cg17757516	1	94964555	ABCD3	Body		0.852641	0.61856	-0.234081	1.5322e-08	No	No
cg09447839	2	192128207	MYO1B	5'UTR		0.681311	0.362434	-0.318876	1.57591e-08	No	No
cg03609937	16	3573565	CLUAP1	Body		0.894184	0.518839	-0.375345	1.65124e-08	Yes	No
cg04154380	9	90313220	DAPK1	Body		0.772132	0.475725	-0.296407	1.65988e-08	No	No
cg15345910	6	25747432				0.767463	0.396404	-0.371059	1.97261e-08	Yes	No
cg07004075	14	24649335	REC8	3'UTR		0.734726	0.398146	-0.336579	2.00995e-08	Yes	Yes
cg19125393	1	182355204	GLUL	Body		0.700857	0.380217	-0.32064	2.18056e-08	No	No
cg17800870	1	182362757	GLUL	TSS1500		0.912526	0.79134	-0.121186	2.34288e-08	No	No
cg25049844	21	46933374	COL18A1	3'UTR		0.786877	0.516878	-0.269999	2.39643e-08	Yes	No
cg17769629	10	5018463	AKR1C1	Body		0.944855	0.790049	-0.154806	2.39999e-08	No	No
cg00916810	4	88449925	SPARCL1	5'UTR		0.913673	0.550939	-0.362734	2.43863e-08	No	No
cg24142104	2	178938677	PDE11A	TSS1500		0.825374	0.567456	-0.257919	2.52345e-08	No	No
cg19596243	6	15275206	JARID2	Body		0.89623	0.624294	-0.271936	2.5819e-08	Yes	Yes
cg01219620	4	169240338	DDX60	TSS1500		0.735927	0.460214	-0.275713	2.72868e-08	No	No
cg20278721	10	74284413	MICU1	TSS1500		0.909942	0.622431	-0.287511	2.77278e-08	No	No
cg23219119	5	59519222	PDE4D	5'UTR		0.7601	0.395591	-0.364509	2.97635e-08	No	No
cg18139074	9	107669990	ABCA1	5'UTR		0.472597	0.145437	-0.32716	3.09269e-08	Yes	No
cg26544665	5	54805883	PPAP2A	Body		0.711677	0.300161	-0.411516	3.25597e-08	Yes	No
cg09840386	17	79058751	BAIAP2	Body		0.878029	0.606139	-0.271891	3.27224e-08	Yes	No
cg24084872	3	114591411	ZBTB20-AS3	TSS1500		0.592393	0.243388	-0.349005	3.35202e-08	Yes	No
cg16172102	9	37327600	ZCCHC7	Body		0.897282	0.536036	-0.361247	3.4356e-08	No	No
cg21192260	19	13884760	C19orf53	TSS1500		0.901369	0.640198	-0.261171	3.46692e-08	No	No
cg08560531	14	95778787	CLMN	Body		0.838525	0.625687	-0.212838	3.51235e-08	No	No
cg27126059	22	24891338	C22orf45	TSS1500		0.795163	0.51734	-0.277823	3.78362e-08	Yes	Yes
cg24513289	2	39229724	SOS1	Body		0.903152	0.623413	-0.279739	3.80169e-08	Yes	No
cg25778166	1	171059935	FMO3	TSS200		0.875575	0.37888	-0.496695	3.82362e-08	Yes	Yes
cg06451845	2	65591401	SPRED2	Body		0.867251	0.62474	-0.242511	4.25993e-08	Yes	No
cg12645153	20	33706087	EDEM2	Body		0.904846	0.679536	-0.225311	4.45949e-08	No	No
cg08012045	12	9227195	A2M	Body		0.809719	0.501711	-0.308009	4.63433e-08	No	No
cg23723096	18	47258644				0.793756	0.438274	-0.355482	4.99292e-08	No	No
cg00120332	6	88432950				0.85988	0.507519	-0.352361	5.37593e-08	Yes	No
cg06699950	12	100647489	DEPDC4	Body		0.788875	0.499064	-0.289811	5.53295e-08	No	No
cg08983011	11	118774009	BCL9L	Body		0.877838	0.601841	-0.275997	5.65617e-08	No	No
cg24904393	6	161118073				0.698851	0.338317	-0.360535	5.86226e-08	Yes	Yes
cg04384591	21	46895955	COL18A1	Body		0.778772	0.601081	-0.177692	6.01534e-08	No	No
cg10384641	9	84982365				0.652457	0.330738	-0.321719	6.10158e-08	No	No
cg19077142	7	80003956	LOC101927269	TSS1500		0.79209	0.405444	-0.386646	6.39378e-08	Yes	No
cg04696814	20	5768269	C20orf196	Body		0.861068	0.540306	-0.320762	6.63952e-08	No	No
cg16249681	11	67800971	NDUFS8	Body		0.842666	0.558174	-0.284492	7.04472e-08	No	No
cg21739584	3	187452863	BCL6	5'UTR		0.77436	0.466971	-0.307389	7.30922e-08	No	No
cg27258633	20	7918323	HAO1	Body		0.859149	0.553811	-0.305338	7.71604e-08	No	No
cg09750346	12	16016279				0.801363	0.510075	-0.291288	7.77013e-08	Yes	No
cg25900150	8	144601851	ZC3H3	Body		0.795281	0.385719	-0.409562	8.0618e-08	Yes	No
cg00830459	15	31456083				0.828461	0.458277	-0.370184	8.30303e-08	Yes	Yes
cg02759713	10	71868555	H2AFY2	Body		0.945704	0.602321	-0.343383	8.53237e-08	No	No
cg16829924	11	36383991	PRR5L	5'UTR	Unclassified_Cell_type_specific	0.675163	0.332009	-0.343154	8.84266e-08	No	No
cg18191494	12	13157611	HTR7P	Body		0.902547	0.650574	-0.251973	9.22613e-08	Yes	Yes
cg12026992	10	90004011			Unclassified_Cell_type_specific	0.634075	0.210249	-0.423826	1.03916e-07	Yes	No
cg11684826	7	6055582	AIMP2	Body	Gene_Associated_Cell_type_specific	0.706033	0.335995	-0.370038	1.07464e-07	Yes	No
cg14482889	12	53580665	ZNF740	Body		0.840754	0.560289	-0.280465	1.22157e-07	Yes	No
cg18063149	1	171060071	FMO3	5'UTR		0.883955	0.482628	-0.401327	1.22215e-07	Yes	No
cg01693462	12	7179382				0.849062	0.560808	-0.288254	1.22261e-07	Yes	Yes
cg19156170	17	70131300				0.732497	0.368267	-0.36423	1.25887e-07	No	No
cg26060583	8	71311300	NCOA2	5'UTR		0.874152	0.760274	-0.113878	1.26878e-07	No	No
cg25001764	15	68480649				0.819053	0.43495	-0.384103	1.27788e-07	No	No
cg15915658	11	65262358			Unclassified_Cell_type_specific	0.611304	0.301656	-0.309647	1.27819e-07	Yes	No
cg04388802	7	99615725	ZKSCAN1	5'UTR		0.907911	0.686131	-0.221779	1.28803e-07	No	No
cg01591898	22	38696032	CSNK1E	Body		0.843908	0.561674	-0.282234	1.29107e-07	No	No
cg08149924	1	110142995				0.799195	0.537345	-0.261849	1.2944e-07	No	No
cg20361429	12	133249308	POLE	Body		0.881802	0.614901	-0.266901	1.39219e-07	Yes	Yes
cg19999394	16	52291660				0.857641	0.709883	-0.147758	1.41872e-07	No	No
cg11678075	3	52170742	POC1A	Body		0.813706	0.585053	-0.228653	1.44275e-07	No	Yes
cg16638024	7	41652435				0.833168	0.494781	-0.338386	1.45874e-07	Yes	No
cg09335159	11	129147936				0.835467	0.537955	-0.297513	1.4642e-07	No	No
cg17214089	1	182354912	GLUL	Body		0.848453	0.456388	-0.392064	1.4795e-07	No	No
cg17898279	1	201959647	RNPEP	Body		0.794838	0.384665	-0.410172	1.49722e-07	No	No
cg16755904	10	44567089				0.631917	0.280118	-0.3518	1.53972e-07	No	No
cg10128455	4	156828348	TDO2	Body		0.838771	0.530997	-0.307774	1.58433e-07	Yes	Yes
cg13512321	20	47006623				0.787949	0.481227	-0.306722	1.59688e-07	No	No
cg06901200	4	184063916	WWC2	Body		0.568614	0.200128	-0.368486	1.64012e-07	No	No
cg24518814	4	123764694	FGF2	Body		0.885523	0.589749	-0.295774	1.64012e-07	No	No
cg01132150	5	131782489	C5orf56	Body	Unclassified_Cell_type_specific	0.580205	0.185227	-0.394978	1.66141e-07	Yes	Yes
cg21459645	2	219649224	CYP27A1	Body		0.663691	0.396867	-0.266823	1.71025e-07	No	No
cg11435865	21	16655094				0.923451	0.730282	-0.193169	1.75032e-07	No	Yes
cg18542967	7	70258753				0.880059	0.683331	-0.196727	1.83891e-07	No	No
cg15281145	10	5091557	AKR1C3	Body		0.927694	0.698818	-0.228876	1.89315e-07	No	No
cg26951614	16	48281291	LONP2	Body		0.879019	0.584291	-0.294728	1.91178e-07	No	No
cg10388873	2	68416085	PPP3R1	Body		0.8028	0.517793	-0.285007	1.94833e-07	No	No
cg23530834	1	114220113	MAGI3	Body		0.671716	0.274023	-0.397693	1.95468e-07	Yes	No
cg14903375	4	71659518	RUFY3	ExonBnd		0.857225	0.508466	-0.348759	2.00486e-07	Yes	Yes
cg04899093	11	11971484	USP47	Body		0.893895	0.686845	-0.20705	2.06119e-07	No	No
cg04634352	20	61432955	OGFR-AS1	Body		0.933467	0.851611	-0.0818564	2.08726e-07	No	No
cg26570844	7	101579003	CUX1	Body		0.771755	0.350397	-0.421358	2.10731e-07	Yes	Yes
cg12900045	2	83295771				0.951471	0.846969	-0.104501	2.12897e-07	No	No
cg14141469	2	46945062	SOCS5	5'UTR		0.787109	0.390163	-0.396946	2.21205e-07	No	No
cg11068356	2	58442864	FANCL	Body		0.776273	0.320258	-0.456015	2.22619e-07	Yes	Yes
cg04676245	1	44498175	SLC6A9	TSS1500		0.842964	0.599041	-0.243922	2.30957e-07	No	No
cg19631635	10	90639349	STAMBPL1	TSS1500	Promoter_Associated	0.738932	0.487313	-0.251619	2.32039e-07	No	No
cg14615559	9	130911577	LCN2	TSS200		0.648112	0.312368	-0.335744	2.35184e-07	Yes	Yes
cg06549547	10	13341008	PHYH	Body		0.918308	0.756762	-0.161546	2.36189e-07	No	No
cg13106133	17	38607840	IGFBP4	Body		0.761586	0.318126	-0.44346	2.39924e-07	Yes	Yes
cg10711303	1	160097232	ATP1A2	Body		0.921936	0.795487	-0.126448	2.47258e-07	No	No
cg27439202	2	182913506	PPP1R1C	Body		0.807469	0.444244	-0.363225	2.57349e-07	No	No
cg21527411	11	58499409	GLYAT	1stExon		0.761356	0.377943	-0.383413	2.59938e-07	Yes	Yes
cg06521347	8	128139451				0.749364	0.336522	-0.412842	2.64481e-07	No	No
cg01291285	1	63001286	DOCK7	ExonBnd		0.850027	0.647015	-0.203012	2.70191e-07	No	No
cg26683809	21	45332576	AGPAT3	5'UTR	Unclassified_Cell_type_specific	0.893763	0.733995	-0.159768	3.0378e-07	No	No
cg22082456	1	53392538	SCP2	TSS1500	Promoter_Associated	0.736262	0.441385	-0.294877	3.17119e-07	No	No
cg05340094	16	73095395				0.66056	0.359461	-0.301098	3.22707e-07	No	No
cg07383652	4	120206463	USP53	Body		0.586803	0.246107	-0.340696	3.25127e-07	No	No
cg11505731	6	16776902				0.855097	0.540211	-0.314887	3.27182e-07	No	No
cg11045792	15	52023699	LYSMD2	Body	Promoter_Associated	0.679296	0.265692	-0.413603	3.27182e-07	Yes	Yes
cg24027742	11	64895147	SYVN1	3'UTR		0.762944	0.51435	-0.248594	3.3003e-07	No	No
cg22225856	11	118390431	LOC101929089	Body		0.784066	0.475174	-0.308892	3.32719e-07	Yes	Yes
cg12037512	2	182932328	PPP1R1C	Body		0.880795	0.61318	-0.267615	3.49321e-07	Yes	No
cg15384589	5	54873393				0.596773	0.30867	-0.288104	3.52304e-07	No	No
cg23112168	1	219346899	LYPLAL1	TSS1500	Promoter_Associated	0.704845	0.431635	-0.27321	3.59316e-07	No	No
cg08733159	7	13914703				0.753632	0.432965	-0.320666	3.59439e-07	Yes	No
cg14851114	7	27704471				0.763441	0.480884	-0.282557	3.61101e-07	No	No
cg15387962	1	117010244	LOC101929023	Body		0.782488	0.445989	-0.336499	3.73534e-07	No	No
cg26214026	12	111926384	ATXN2	Body		0.652399	0.276893	-0.375506	3.77093e-07	No	No
cg12511331	7	6055517	AIMP2	Body	Gene_Associated_Cell_type_specific	0.701537	0.277161	-0.424376	3.80406e-07	Yes	No
cg12977346	8	8621874				0.771045	0.510479	-0.260566	3.84808e-07	No	No
cg13199963	1	27126172			Unclassified	0.634451	0.279518	-0.354933	3.88213e-07	Yes	Yes
cg16060790	9	104135218	BAAT	5'UTR		0.845306	0.607415	-0.237892	4.1076e-07	No	No
cg14751552	8	74209522	RDH10	Body		0.734034	0.554756	-0.179278	4.23502e-07	Yes	No
cg01827908	22	43528287	MCAT	3'UTR		0.856249	0.689818	-0.166432	4.29289e-07	No	No
cg07861343	13	101197428	GGACT	5'UTR		0.888805	0.499736	-0.389069	4.30455e-07	Yes	No
cg08482673	11	71723975	LOC100128494	TSS1500		0.624548	0.359399	-0.265149	4.46805e-07	Yes	No
cg04435320	11	33083021	TCP11L1	Body		0.794151	0.497399	-0.296752	4.67436e-07	Yes	No
cg08113628	1	182570870	RGS16	Body	Promoter_Associated	0.915088	0.717544	-0.197543	4.71417e-07	Yes	No
cg08654960	16	85319859			Unclassified_Cell_type_specific	0.76189	0.40521	-0.35668	4.80807e-07	Yes	No
cg04764512	8	101472131				0.765267	0.39025	-0.375017	4.82613e-07	Yes	Yes
cg05149108	1	117010181	LOC101929023	Body		0.811235	0.51571	-0.295525	4.99995e-07	No	No
cg12952555	1	25453425				0.798008	0.435484	-0.362525	5.26225e-07	No	No
cg11254527	1	35873695	ZMYM4	Body		0.818464	0.494072	-0.324392	5.27748e-07	No	No
cg00771778	1	235998714	LYST	Body		0.823442	0.430214	-0.393228	5.2956e-07	No	No
cg11377984	21	46932261	COL18A1	Body		0.952549	0.874705	-0.0778441	5.38391e-07	No	No
cg03721109	13	21094135	CRYL1	Body		0.734009	0.413981	-0.320028	5.53277e-07	Yes	No
cg13263057	2	68357899	WDR92	3'UTR		0.861401	0.533325	-0.328076	5.55257e-07	No	No
cg04882739	3	108855428				0.850799	0.590482	-0.260317	5.66577e-07	Yes	No
cg05249026	16	11031524	DEXI	3'UTR	Promoter_Associated_Cell_type_specific	0.599678	0.125054	-0.474624	5.75347e-07	No	Yes
cg05837855	3	197295287	BDH1	5'UTR		0.585974	0.322474	-0.2635	5.79536e-07	No	No
cg09699430	6	37441431	CMTR1	Body		0.832728	0.55074	-0.281988	5.84473e-07	Yes	No
cg15446032	21	45344724	AGPAT3	TSS1500		0.724947	0.381915	-0.343033	5.88905e-07	Yes	No
cg16223726	8	8713552	MFHAS1	Body		0.946285	0.852335	-0.09395	6.05371e-07	No	No
cg15870552	2	202088374	CASP10	Body		0.759672	0.491085	-0.268587	6.13841e-07	No	No
cg22549437	6	18466223	RNF144B	3'UTR		0.860414	0.594908	-0.265507	6.1779e-07	No	No
cg12233362	5	59457809	PDE4D	Body		0.937069	0.820525	-0.116544	6.32172e-07	No	No
cg14194332	14	95138956				0.896555	0.72463	-0.171926	6.33605e-07	No	No
cg19247495	10	98320970	TM9SF3	Body		0.814222	0.491213	-0.323009	6.36627e-07	Yes	Yes
cg17734778	3	186438043	KNG1	Body		0.847252	0.499	-0.348252	6.76783e-07	Yes	No
cg06177254	11	77303975	AQP11	Body		0.857671	0.571786	-0.285884	6.78601e-07	No	No
cg13409337	12	50145426	TMBIM6	5'UTR		0.926314	0.810834	-0.11548	6.81442e-07	Yes	No
cg20451050	12	92955405				0.714174	0.311088	-0.403086	6.91235e-07	Yes	Yes
cg06170502	11	111646082				0.645882	0.171775	-0.474106	6.92724e-07	Yes	Yes
cg26476173	16	48334459	LONP2	Body		0.747823	0.471879	-0.275944	7.15124e-07	Yes	Yes
cg00524659	22	43278395	PACSIN2	Body		0.645012	0.338779	-0.306233	7.41443e-07	Yes	No
cg13214149	6	31740978	C6orf27	Body	Unclassified	0.791781	0.513205	-0.278576	7.54662e-07	Yes	No
cg03809021	16	89831123	FANCA	Body	Unclassified_Cell_type_specific	0.75538	0.473781	-0.281599	7.71792e-07	Yes	No
cg24490843	17	38752624				0.664453	0.399934	-0.264519	7.74511e-07	Yes	Yes
cg21114453	1	235998720	LYST	Body		0.813735	0.453523	-0.360212	7.74779e-07	No	No
cg19046290	3	12413197	PPARG	5'UTR		0.571037	0.230486	-0.340551	7.89115e-07	Yes	No
cg27197524	12	133249278	POLE	Body		0.904697	0.65056	-0.254137	7.93544e-07	Yes	No
cg14196998	20	48810617				0.764837	0.436988	-0.327849	7.94614e-07	Yes	No
cg23238350	12	26646750	ITPR2	Body		0.80519	0.54674	-0.25845	8.01919e-07	No	No
cg26975459	5	132209564	LEAP2	Body		0.81884	0.472394	-0.346446	8.04643e-07	Yes	No
cg01586170	1	214801975	CENPF	Body		0.896253	0.802477	-0.0937766	8.10059e-07	No	No
cg01307526	12	122252471	SETD1B	Body		0.822015	0.712907	-0.109107	8.26284e-07	No	No
cg05529201	16	87368205	FBXO31	Body		0.771545	0.440093	-0.331452	8.49119e-07	No	No
cg09615821	16	70749564	VAC14	Body		0.603712	0.241206	-0.362506	8.64637e-07	Yes	No
cg17781669	5	149868359			Unclassified	0.653801	0.354597	-0.299204	9.12465e-07	Yes	No
cg12493908	22	18342351	MICAL3	Body		0.643204	0.360044	-0.28316	9.46886e-07	No	No
cg03660010	4	48342263	SLAIN2	TSS1500		0.768415	0.463582	-0.304834	9.63925e-07	No	No
cg04222924	3	115424903	GAP43	Body		0.702422	0.309649	-0.392774	9.7279e-07	No	No
cg09738884	7	45727705	ADCY1	Body		0.717521	0.337161	-0.38036	9.76329e-07	Yes	No
cg11973873	10	71867147	H2AFY2	Body	Unclassified	0.891147	0.668676	-0.222471	1.00948e-06	No	No
cg11908833	10	91389472	PANK1	Body		0.666312	0.366479	-0.299833	1.01433e-06	No	Yes
cg12985235	19	4345965	MPND	Body		0.77099	0.487219	-0.283771	1.02869e-06	Yes	No
cg21202895	1	42656104	FOXJ3	Body		0.788728	0.484246	-0.304483	1.04291e-06	Yes	Yes
cg10236214	17	38188808	MED24	Body		0.753353	0.397572	-0.35578	1.05514e-06	Yes	Yes
cg13829680	9	136746975	VAV2	Body		0.760822	0.430426	-0.330396	1.10568e-06	Yes	No
cg02993722	1	6698457	DNAJC11	Body	Gene_Associated	0.920239	0.708242	-0.211997	1.12652e-06	No	No
cg01595951	5	54834655			Unclassified_Cell_type_specific	0.745916	0.37507	-0.370846	1.13216e-06	No	No
cg25472589	11	107995927	ACAT1	Body		0.659298	0.34303	-0.316267	1.16209e-06	No	No
cg08977883	9	104145989	BAAT	TSS200		0.771183	0.457197	-0.313986	1.17017e-06	No	No
cg00748195	3	52812478	ITIH1	TSS200		0.65116	0.322639	-0.328521	1.17094e-06	Yes	Yes
cg15885043	15	29383103	APBA2	Body	Promoter_Associated	0.844438	0.568328	-0.27611	1.18828e-06	No	No
cg02376018	3	187453520	BCL6	5'UTR		0.822824	0.459528	-0.363296	1.19233e-06	Yes	No
cg08619418	2	174862282				0.616337	0.244136	-0.372201	1.19233e-06	Yes	Yes
cg12374911	2	111897426	BCL2L11	Body		0.78483	0.464338	-0.320492	1.20199e-06	Yes	Yes
cg22294146	2	219146422	TMBIM1	Body		0.621652	0.417811	-0.203841	1.20712e-06	No	Yes
cg20116907	3	188664990			Unclassified_Cell_type_specific	0.658	0.31422	-0.34378	1.21129e-06	No	No
cg07568021	6	25931630	SLC17A2	TSS1500		0.644956	0.280841	-0.364115	1.22115e-06	Yes	Yes
cg08493160	2	56067503				0.908366	0.686934	-0.221432	1.30874e-06	No	No
cg24064639	17	66592243	FAM20A	Body		0.568003	0.292835	-0.275169	1.31265e-06	No	No
cg25453614	2	174089409	ZAK	3'UTR		0.85735	0.633081	-0.224269	1.31273e-06	Yes	No
cg18359088	8	141199506	TRAPPC9	Body		0.928865	0.799027	-0.129838	1.31896e-06	No	No
cg04314107	15	64397744	SNX1	Body		0.687369	0.31138	-0.375989	1.32464e-06	Yes	Yes
cg06611421	5	59600073	PDE4D	5'UTR		0.925404	0.769613	-0.155791	1.34863e-06	No	No
cg19028997	1	205603040	ELK4	TSS1500		0.85395	0.572783	-0.281166	1.38998e-06	No	No
cg27373669	17	78336732	RNF213	Body		0.581358	0.291302	-0.290055	1.39018e-06	No	No
cg27396056	3	188664993			Unclassified_Cell_type_specific	0.678821	0.256005	-0.422816	1.42028e-06	No	No
cg06144254	1	178534910				0.930331	0.785882	-0.144449	1.45437e-06	No	No
cg03877913	2	39225985	SOS1	Body		0.959796	0.826549	-0.133247	1.4702e-06	No	No
cg23299615	21	46913001	COL18A1	Body		0.942683	0.906265	-0.0364182	1.49663e-06	No	No
cg23451228	8	129527284	LINC00824	Body		0.716307	0.349311	-0.366996	1.49821e-06	No	No
cg15034643	5	95005398	SPATA9	Body		0.681166	0.323848	-0.357319	1.50397e-06	Yes	No
cg06194716	22	38260223	EIF3L	Body		0.900175	0.721616	-0.178559	1.54345e-06	Yes	No
cg15913654	13	20595748	ZMYM2	Body		0.875279	0.581955	-0.293324	1.5519e-06	No	No
cg08344351	16	81507328	CMIP	Body		0.581712	0.274903	-0.306809	1.57814e-06	Yes	No
cg22848658	6	135354586	HBS1L	Body		0.838881	0.469614	-0.369267	1.58852e-06	Yes	No
cg00808754	2	182913218	PPP1R1C	Body		0.917665	0.76521	-0.152456	1.61241e-06	No	No
cg25938530	3	52812367	ITIH1	TSS200		0.698448	0.314426	-0.384022	1.64031e-06	Yes	Yes
cg13653078	7	1184076				0.591825	0.269806	-0.322018	1.64241e-06	Yes	No
cg09603306	10	114781546	TCF7L2	Body		0.69018	0.317283	-0.372897	1.65344e-06	Yes	Yes
cg22081096	17	67137953	ABCA6	1stExon		0.506475	0.199899	-0.306576	1.65381e-06	Yes	Yes
cg09210278	3	184037979	EIF4G1	TSS200		0.505263	0.267013	-0.23825	1.66111e-06	Yes	No
cg06992846	8	126448837	TRIB1	3'UTR	NonGene_Associated	0.543737	0.308826	-0.234912	1.66553e-06	No	No
cg23759448	3	57432353	DNAH12	Body		0.689762	0.305698	-0.384064	1.73502e-06	No	No
cg02829248	9	123239621	CDK5RAP2	ExonBnd		0.900617	0.781	-0.119617	1.74521e-06	No	No
cg24701662	6	30166168	TRIM26	Body		0.947111	0.908935	-0.0381758	1.76845e-06	No	No
cg16165135	18	71865484				0.647941	0.30376	-0.344182	1.77702e-06	Yes	No
cg05776881	19	16313887	AP1M1	Body		0.95011	0.850618	-0.0994926	1.78322e-06	Yes	No
cg03585070	1	205602206	ELK4	TSS1500		0.890798	0.75083	-0.139968	1.84761e-06	No	No
cg05935800	1	226023590	EPHX1	Body		0.638322	0.294281	-0.344041	1.93519e-06	No	No
cg04725603	8	141669648	PTK2	Body		0.596417	0.325344	-0.271073	1.94643e-06	Yes	Yes
cg13863921	5	142576395	ARHGAP26	Body		0.871799	0.62247	-0.249328	1.95964e-06	No	No
cg05411650	12	64190096	TMEM5	5'UTR		0.895386	0.634499	-0.260887	1.97088e-06	Yes	No
cg09403795	14	59895032				0.878102	0.701214	-0.176887	2.02088e-06	No	No
cg08194621	4	74320726	AFP	Body		0.949498	0.732627	-0.216871	2.03526e-06	No	No
cg20343746	13	101197327	GGACT	5'UTR		0.844775	0.509217	-0.335558	2.04977e-06	Yes	Yes
cg06727965	5	67437515			Unclassified_Cell_type_specific	0.508995	0.236052	-0.272943	2.05899e-06	Yes	No
cg03889450	4	10082415	WDR1	Body		0.877857	0.62721	-0.250647	2.06961e-06	No	No
cg21418247	5	42599413	GHR	Body		0.769179	0.485321	-0.283858	2.08036e-06	Yes	Yes
cg11484576	11	63272554	LGALS12	TSS1500		0.611055	0.275675	-0.33538	2.10041e-06	Yes	Yes
cg08739693	1	110165726	AMPD2	Body		0.774676	0.582777	-0.191899	2.10041e-06	No	No
cg13111928	10	91060825	IFIT2	TSS1500		0.860775	0.655116	-0.205659	2.10782e-06	No	No
cg23601181	4	185725241	ACSL1	5'UTR		0.82514	0.556263	-0.268877	2.14344e-06	No	No
cg02020371	15	65472802	CLPX	Body		0.727773	0.43577	-0.292002	2.14864e-06	Yes	No
cg05289353	12	62927810	MON2	Body		0.845347	0.596682	-0.248665	2.24067e-06	Yes	Yes
cg01654937	17	6948409	SLC16A11	TSS1500		0.769735	0.491937	-0.277799	2.24504e-06	No	No
cg19333992	3	125989399				0.689725	0.342567	-0.347158	2.26832e-06	Yes	No
cg15077976	18	47257313				0.759232	0.51008	-0.249152	2.27252e-06	Yes	No
cg04555188	8	105334135				0.786882	0.503857	-0.283024	2.286e-06	Yes	No
cg03399971	12	57828847	INHBC	1stExon		0.8562	0.567182	-0.289018	2.29009e-06	Yes	No
cg19361746	10	69587923	DNAJC12	Body		0.748355	0.48288	-0.265475	2.33916e-06	Yes	No
cg21773048	11	111692743	ALG9	Body		0.76111	0.426805	-0.334304	2.36139e-06	No	No
cg25189201	6	42698945				0.884385	0.676522	-0.207863	2.36719e-06	Yes	No
cg10356463	3	52811376	ITIH1	TSS1500		0.787305	0.493096	-0.294209	2.40996e-06	Yes	No
cg05397809	7	43918148	URGCP	Body		0.666301	0.306849	-0.359452	2.42373e-06	Yes	No
cg06213227	6	43769412			Unclassified_Cell_type_specific	0.829001	0.621901	-0.2071	2.44764e-06	No	No
cg22067676	6	126281331	HINT3	Body		0.854823	0.580046	-0.274777	2.45664e-06	Yes	Yes
cg26994298	16	1870514	HAGH	Body		0.769541	0.525553	-0.243988	2.55323e-06	No	No
cg22693167	5	33986140	SLC45A2	TSS1500		0.870079	0.66956	-0.200519	2.58125e-06	No	No
cg03635766	17	38607865	IGFBP4	Body		0.726905	0.341973	-0.384932	2.58125e-06	Yes	Yes
cg03790068	9	131851927	DOLPP1	Body		0.915579	0.781611	-0.133969	2.66906e-06	Yes	Yes
cg06426693	3	66902457				0.667273	0.31762	-0.349653	2.67519e-06	Yes	No
cg20707907	4	48257144	TEC	5'UTR		0.737255	0.307929	-0.429326	2.67689e-06	No	No
cg11565414	3	39359959				0.804416	0.54051	-0.263906	2.69615e-06	No	No
cg22500906	13	48700296				0.783913	0.432273	-0.351641	2.77129e-06	No	No
cg14490428	10	89841521				0.886477	0.569589	-0.316888	2.77543e-06	Yes	No
cg25006430	3	4341108				0.888082	0.705853	-0.182229	2.83276e-06	No	No
cg12209383	15	57029050				0.760012	0.467624	-0.292388	2.93726e-06	No	No
cg10748439	4	103353154				0.845327	0.72582	-0.119507	2.95232e-06	No	No
cg01324516	22	38212951			Promoter_Associated	0.649345	0.340931	-0.308414	2.96852e-06	Yes	Yes
cg05164144	5	59474020	PDE4D	Body		0.856397	0.543462	-0.312935	2.97142e-06	No	No
cg22196954	3	104329751				0.598489	0.279597	-0.318892	3.10108e-06	No	No
cg21913981	12	120151706	MIR1178	TSS200		0.728454	0.475391	-0.253063	3.10637e-06	No	No
cg04815544	9	33300788	NFX1	Body		0.766328	0.528158	-0.23817	3.12965e-06	Yes	No
cg23094665	5	59559062	PDE4D	5'UTR		0.930118	0.66535	-0.264768	3.19322e-06	No	No
cg19422300	20	61989375	CHRNA4	Body	Unclassified_Cell_type_specific	0.7574	0.438079	-0.319321	3.23432e-06	No	Yes
cg19261633	1	178345210	RASAL2	Body		0.654047	0.440286	-0.213761	3.23656e-06	No	No
cg16752068	21	34822070	TMEM50B	3'UTR		0.768751	0.464958	-0.303793	3.32093e-06	No	Yes
cg18824549	17	47807591	FAM117A	Body		0.576306	0.19018	-0.386126	3.37173e-06	Yes	Yes
cg17945097	19	49605673	SNRNP70	Body		0.864508	0.766375	-0.0981327	3.40864e-06	No	No
cg17349007	12	52729762				0.866389	0.600719	-0.26567	3.41973e-06	Yes	No
cg10911997	11	34653201	EHF	TSS1500		0.853857	0.580037	-0.27382	3.45614e-06	No	No
cg15167169	6	142727580	ADGRG6	Body		0.704553	0.26263	-0.441923	3.45614e-06	Yes	No
cg19002297	3	100475484	ABI3BP	Body		0.696618	0.328231	-0.368388	3.46969e-06	Yes	Yes
cg05578673	1	90307339	LRRC8D	5'UTR		0.706799	0.400187	-0.306612	3.48382e-06	Yes	No
cg17941730	4	119744738	SEC24D	Body	Unclassified_Cell_type_specific	0.659321	0.280542	-0.37878	3.56463e-06	Yes	No
cg27318507	6	160513854	IGF2R	Body		0.798774	0.469359	-0.329415	3.56533e-06	Yes	No
cg02270228	1	25674024	TMEM50A	Body		0.917296	0.709765	-0.207531	3.57092e-06	No	No
cg11474856	14	69345762	ACTN1	Body		0.702376	0.459409	-0.242967	3.6144e-06	No	No
cg10558598	1	16950871	CROCCL1	Body	Gene_Associated_Cell_type_specific	0.797024	0.663217	-0.133808	3.61546e-06	Yes	No
cg10017394	9	74334857	TMEM2	Body		0.860058	0.561401	-0.298657	3.67358e-06	Yes	No
cg09205595	7	150782539	AGAP3	TSS1500		0.581174	0.316082	-0.265092	3.70657e-06	No	No
cg08770536	7	40092949	CDK13	Body		0.920986	0.856499	-0.0644872	3.71836e-06	No	No
cg19504001	12	57589740	LRP1	Body	Unclassified_Cell_type_specific	0.829043	0.697126	-0.131918	3.76543e-06	No	No
cg11310044	1	28806952	PHACTR4	ExonBnd		0.848296	0.682302	-0.165994	3.7955e-06	No	No
cg00194044	3	128141434				0.811621	0.637318	-0.174303	3.95034e-06	No	No
cg26767392	9	123155868	CDK5RAP2	Body		0.930649	0.827684	-0.102965	4.07573e-06	Yes	No
cg21265278	1	179057067	TOR3A	Body		0.593465	0.298023	-0.295442	4.31557e-06	No	No
cg08314781	2	55131029	EML6	Body		0.883064	0.804749	-0.0783148	4.36161e-06	No	No
cg06223370	12	31913198				0.744929	0.461943	-0.282986	4.40721e-06	No	No
cg19297594	11	66936135	KDM2A	Body		0.72035	0.492699	-0.227651	4.47266e-06	Yes	No
cg08095452	17	55958800	CUEDC1	Body		0.714606	0.493697	-0.22091	4.47755e-06	No	No
cg00260169	15	90233087	PEX11A	5'UTR		0.884908	0.624872	-0.260036	4.49985e-06	No	No
cg16608731	17	27370988	PIPOX	Body	Unclassified_Cell_type_specific	0.714732	0.38045	-0.334282	4.51246e-06	No	No
cg24740144	14	50507994	LINC01599	Body		0.832426	0.642144	-0.190282	4.52524e-06	No	No
cg16705287	19	1091566	POLR2E	Body		0.813287	0.717149	-0.0961376	4.55291e-06	No	No
cg05229723	12	104526470	NFYB	Body		0.723107	0.347845	-0.375262	4.61668e-06	No	No
cg16895116	1	20479470				0.591789	0.218362	-0.373427	4.66223e-06	No	Yes
cg00315395	11	129145951				0.680668	0.352627	-0.32804	4.69462e-06	Yes	No
cg12857785	8	142205214	DENND3	3'UTR	Gene_Associated_Cell_type_specific	0.974553	0.941902	-0.0326517	4.7189e-06	No	No
cg25611443	1	205603068	ELK4	TSS1500		0.858184	0.63546	-0.222724	4.72989e-06	No	No
cg23230158	1	230260837	GALNT2	Body		0.898121	0.692669	-0.205452	4.73963e-06	No	No
cg20449470	5	78364919	DMGDH	Body		0.817144	0.548858	-0.268287	4.98267e-06	No	No
cg25266005	9	37327185	ZCCHC7	Body		0.836662	0.559329	-0.277333	5.04948e-06	No	No
cg08133669	1	222790218	MIA3	TSS1500		0.770064	0.508487	-0.261577	5.09792e-06	Yes	Yes
cg17531698	8	144592288	ZC3H3	Body		0.712939	0.426226	-0.286712	5.15822e-06	No	No
cg19820298	5	142770782	NR3C1	Body		0.63656	0.31755	-0.31901	5.21098e-06	No	No
cg11667763	2	70330710				0.81581	0.631605	-0.184206	5.24353e-06	No	No
cg10829486	3	127813819	RUVBL1	Body	Gene_Associated	0.814066	0.570406	-0.24366	5.24893e-06	Yes	No
cg03159926	5	148541490	ABLIM3	5'UTR		0.938759	0.805901	-0.132858	5.28119e-06	No	No
cg04296534	14	95778707	CLMN	Body		0.779522	0.617383	-0.162139	5.31917e-06	No	No
cg18662975	14	53402795	FERMT2	Body		0.772798	0.417691	-0.355108	5.32956e-06	Yes	Yes
cg00794648	1	222800850	MIA3	Body		0.68377	0.463086	-0.220684	5.33196e-06	Yes	No
cg13821733	1	160314350	NCSTN	5'UTR		0.831704	0.612781	-0.218923	5.41171e-06	No	No
cg27436184	19	45449006	APOC2	TSS1500		0.683529	0.404357	-0.279172	5.44026e-06	Yes	No
cg03956418	17	6941971	SLC16A13	Body		0.817323	0.59173	-0.225593	5.4879e-06	No	No
cg26903393	5	73639304				0.783045	0.488241	-0.294804	5.49116e-06	No	Yes
cg21526648	22	29951295	NIPSNAP1	3'UTR		0.784528	0.469428	-0.3151	5.56994e-06	Yes	No
cg16736964	6	131690266				0.709212	0.481567	-0.227645	5.64538e-06	No	No
cg20630344	16	80604078	LINC01227	Body		0.725953	0.271892	-0.454061	5.65846e-06	Yes	No
cg05658053	18	67347747	DOK6	Body		0.795397	0.475758	-0.319639	5.71343e-06	No	No
cg22705835	10	65332833	REEP3	Body		0.624492	0.251032	-0.373459	5.76419e-06	No	No
cg22171771	8	9105620				0.69322	0.391521	-0.301698	5.78096e-06	Yes	No
cg22083892	12	21928661	KCNJ8	TSS1500		0.804424	0.426462	-0.377963	5.89238e-06	No	No
cg03696909	10	30448554				0.867221	0.716374	-0.150847	5.91811e-06	No	No
cg10692467	3	50313021	SEMA3B	Body	Unclassified_Cell_type_specific	0.637743	0.216001	-0.421742	6.04439e-06	No	No
cg21034531	17	80197757				0.792962	0.512943	-0.280019	6.04546e-06	Yes	No
cg07667539	1	202523838	PPP1R12B	Body		0.688591	0.422362	-0.266229	6.13958e-06	No	No
cg08697247	1	26451076	PDIK1L	3'UTR		0.851336	0.688102	-0.163234	6.29448e-06	No	No
cg23678338	4	47501280	ATP10D	5'UTR		0.839056	0.644071	-0.194986	6.30962e-06	No	No
cg25091001	20	55618149				0.857021	0.637901	-0.21912	6.41906e-06	No	No
cg20303637	16	1874307	HAGH	5'UTR		0.891325	0.718183	-0.173142	6.55283e-06	No	No
cg08918849	12	7169717	C1S	Body		0.921916	0.713614	-0.208302	6.58455e-06	Yes	No
cg01390728	17	45919287	SCRN2	TSS1500	Promoter_Associated	0.705427	0.455986	-0.249441	6.80959e-06	No	No
cg06571982	4	78849272	MRPL1	Body		0.863943	0.611514	-0.252429	6.84834e-06	No	No
cg11957501	1	197036957	F13B	TSS1500		0.694881	0.416368	-0.278513	7.01738e-06	Yes	No
cg15990890	6	3763204				0.859337	0.59906	-0.260277	7.05016e-06	Yes	No
cg00901574	20	30804997	POFUT1	Body		0.920097	0.740899	-0.179198	7.06801e-06	No	No
cg05884799	12	112222950	ALDH2	Body		0.879515	0.69845	-0.181065	7.07241e-06	Yes	Yes
cg14325265	19	11295210	KANK2	Body		0.819868	0.588553	-0.231316	7.10842e-06	Yes	Yes
cg01936555	6	25931205	SLC17A2	TSS1500		0.743596	0.44568	-0.297916	7.16682e-06	No	No
cg05414074	2	219316097	USP37	3'UTR		0.901655	0.826624	-0.0750312	7.32756e-06	No	No
cg06413794	12	125595651	AACS	Body		0.810011	0.51516	-0.294851	7.37389e-06	No	No
cg03176993	3	188664887			Unclassified_Cell_type_specific	0.529888	0.194861	-0.335027	7.38013e-06	No	No
cg21291134	1	159558512	APCS	3'UTR		0.882643	0.569355	-0.313288	7.49413e-06	No	No
cg07772436	3	52834330	ITIH3	Body		0.550597	0.246268	-0.304328	7.52243e-06	No	Yes
cg09403277	7	158684790	WDR60	Body		0.89028	0.706264	-0.184016	7.53422e-06	No	No
cg25915295	11	130113771	ZBTB44	Body		0.71539	0.424032	-0.291358	7.54084e-06	No	No
cg07093539	17	79945199	ASPSCR1	Body		0.902329	0.768129	-0.134201	7.59157e-06	No	No
cg06456027	5	58512806	PDE4D	Body		0.853673	0.599459	-0.254214	7.59483e-06	No	No
cg03885527	9	19125654	PLIN2	Body		0.936566	0.758061	-0.178505	7.71055e-06	No	Yes
cg00753835	5	10289616	CMBL	Body		0.740818	0.426769	-0.31405	7.71507e-06	Yes	Yes
cg06032105	19	49605670	SNRNP70	Body		0.871604	0.713213	-0.158392	7.71693e-06	No	No
cg02573234	11	65088334	CDC42EP2	5'UTR		0.705378	0.505939	-0.199439	7.82251e-06	No	No
cg16409337	3	52828603	ITIH3	TSS200		0.75661	0.477135	-0.279476	7.86665e-06	Yes	No
cg26794028	1	171060058	FMO3	5'UTR		0.732427	0.35519	-0.377237	7.91808e-06	Yes	No
cg03889132	1	35913889	KIAA0319L	Body		0.698662	0.398625	-0.300037	8.03242e-06	Yes	Yes
cg01022041	8	110615382	SYBU	Body		0.755702	0.411361	-0.344342	8.12882e-06	Yes	No
cg05904364	2	20650792				0.575919	0.286425	-0.289494	8.1415e-06	Yes	Yes
cg25570767	9	85214282				0.506983	0.21457	-0.292413	8.14725e-06	No	No
cg23724557	3	114582801	ZBTB20	Body		0.545058	0.0768767	-0.468181	8.20402e-06	No	No
cg21348795	12	7168448	C1S	5'UTR		0.783363	0.526179	-0.257184	8.22192e-06	No	No
cg26915889	1	112114712				0.769005	0.479619	-0.289387	8.304e-06	No	Yes
cg26429273	10	102308044	HIF1AN	3'UTR		0.920054	0.785621	-0.134433	8.304e-06	No	No
cg25483774	1	12587519				0.948503	0.78211	-0.166393	8.38829e-06	Yes	No
cg22164781	19	45448680	APOC2	TSS1500		0.903055	0.744878	-0.158177	8.41995e-06	No	No
cg24276672	5	94878980	TTC37	Body		0.922537	0.810967	-0.11157	8.42447e-06	No	No
cg16779976	10	98031125	BLNK	1stExon		0.777033	0.466754	-0.31028	8.58062e-06	Yes	No
cg11152574	10	114134550	ACSL5	TSS1500	Promoter_Associated	0.812665	0.507257	-0.305408	8.5939e-06	No	No
cg15195814	19	7993417	TIMM44	Body		0.840279	0.61604	-0.224239	8.61557e-06	No	No
cg24163360	6	25931557	SLC17A2	TSS1500		0.632	0.288834	-0.343166	8.69937e-06	Yes	Yes
cg14505896	4	154188400	TRIM2	Body		0.652687	0.326022	-0.326665	8.76043e-06	No	No
cg22860978	3	111456713	PLCXD2	Body		0.420099	0.168333	-0.251766	8.79871e-06	Yes	Yes
cg26039479	18	19137760	ESCO1	Body		0.639392	0.355461	-0.283931	8.84273e-06	Yes	Yes
cg02863117	2	85645068				0.869825	0.580583	-0.289241	8.8488e-06	No	No
cg25688164	4	10110163	WDR1	Body	Promoter_Associated_Cell_type_specific	0.707957	0.385438	-0.32252	8.92082e-06	No	No
cg13119364	8	145660252	TONSL	Body		0.747871	0.553431	-0.19444	9.11149e-06	No	No
cg06642187	17	36888979	CISD3	Body		0.745463	0.380961	-0.364502	9.18681e-06	Yes	No
cg19043516	6	53500338				0.691388	0.322553	-0.368834	9.2448e-06	No	No
cg03779434	6	142606522				0.883157	0.636721	-0.246436	9.25002e-06	Yes	No
cg12385875	2	234884876	TRPM8	Body	Unclassified	0.820952	0.598202	-0.22275	9.28219e-06	Yes	Yes
cg18149207	1	151805634	RORC	TSS1500		0.696504	0.434324	-0.26218	9.30617e-06	No	No
cg10295552	17	35464574	ACACA	Body		0.689211	0.349868	-0.339343	9.43164e-06	Yes	Yes
cg11654662	17	18264018	SHMT1	5'UTR		0.809308	0.478409	-0.330899	9.46273e-06	Yes	Yes
cg18266828	17	46027572				0.60692	0.308249	-0.29867	9.49286e-06	Yes	No
cg11128021	5	80595275	RNU5E	Body	Unclassified	0.900125	0.795859	-0.104265	9.6277e-06	No	No
cg27222157	11	66382978	RBM14	TSS1500		0.75898	0.51678	-0.2422	9.63803e-06	No	No
cg17633625	17	1554306	RILP	TSS1500		0.817265	0.57794	-0.239325	9.70819e-06	Yes	Yes
cg04459126	7	127717210	SND1	Body		0.622451	0.390732	-0.23172	9.75886e-06	No	No
cg07242776	1	100138290	PALMD	Body		0.65049	0.295851	-0.354639	9.94775e-06	Yes	Yes
cg01228271	3	142663294				0.659974	0.334922	-0.325052	9.9551e-06	No	No
cg20278767	16	57857954				0.669906	0.412347	-0.257559	1.01969e-05	Yes	No
cg19208906	3	48457786	PLXNB1	Body		0.895095	0.837345	-0.0577508	1.03125e-05	No	No
cg17113870	12	88209634				0.797466	0.498024	-0.299441	1.0344e-05	Yes	Yes
cg10901733	2	104405996				0.49789	0.218728	-0.279161	1.03521e-05	Yes	Yes
cg16973107	12	57828180	INHBC	TSS1500		0.745154	0.47313	-0.272025	1.03521e-05	Yes	Yes
cg06692169	1	219346805	LYPLAL1	TSS1500	Promoter_Associated	0.886046	0.689418	-0.196628	1.04085e-05	No	No
cg00632415	20	49190111	PTPN1	Body		0.442095	0.118274	-0.323821	1.04255e-05	Yes	Yes
cg27387908	18	67082858	DOK6	Body		0.893057	0.63805	-0.255007	1.05347e-05	No	No
cg01995320	1	65640534	AK4	Body		0.538921	0.284382	-0.254539	1.05685e-05	Yes	Yes
cg20322299	2	118849751	INSIG2	5'UTR		0.843524	0.53375	-0.309775	1.0919e-05	No	No
cg24802899	5	121705129	SNCAIP	5'UTR		0.711032	0.377737	-0.333295	1.09923e-05	Yes	No
cg01487892	21	46895183	COL18A1	Body		0.919096	0.807195	-0.1119	1.10309e-05	No	No
cg14536777	8	145665811	NFKBIL2	Body		0.939881	0.859518	-0.0803634	1.10366e-05	No	No
cg15985819	16	68379937	PRMT7	Body		0.725706	0.36056	-0.365146	1.10431e-05	Yes	No
cg21041051	15	42184931	SPTBN5	Body	Unclassified_Cell_type_specific	0.808604	0.571997	-0.236606	1.11486e-05	Yes	No
cg10364881	11	12010020	DKK3	Body		0.768559	0.483491	-0.285068	1.11486e-05	No	No
cg16263106	17	5257559	RABEP1	Body		0.815321	0.639254	-0.176066	1.12277e-05	No	No
cg16425713	6	33165404	RXRB	Body	Gene_Associated	0.32047	0.174962	-0.145508	1.12301e-05	No	No
cg04067249	6	53330099				0.869613	0.693686	-0.175927	1.12701e-05	Yes	No
cg14479884	7	80267943	CD36	5'UTR		0.789014	0.516002	-0.273012	1.12918e-05	No	No
cg20915333	7	129027417	AHCYL2	Body		0.878132	0.636907	-0.241225	1.15509e-05	Yes	No
cg00886598	5	42812844	SEPP1	TSS1500		0.817017	0.574066	-0.24295	1.15638e-05	No	Yes
cg13380610	1	145742362	PDZK1	5'UTR		0.864765	0.767016	-0.0977481	1.15971e-05	No	No
cg15431165	19	36490314			Unclassified	0.63339	0.309457	-0.323933	1.16688e-05	Yes	Yes
cg20546265	11	118892438	TRAPPC4	Body		0.781188	0.529785	-0.251403	1.1825e-05	Yes	No
cg16616918	17	1686627	SMYD4	Body		0.857859	0.650476	-0.207383	1.18878e-05	No	No
cg27310092	1	151945663				0.549702	0.224688	-0.325013	1.19613e-05	No	No
cg21861175	2	102686919	IL1R1	1stExon		0.446414	0.199471	-0.246943	1.20105e-05	Yes	No
cg25016926	13	52748054	MRPS31P5	Body		0.670221	0.494241	-0.17598	1.20105e-05	No	No
cg04494800	6	149775853	ZC3H12D	Body		0.528989	0.201936	-0.327053	1.20221e-05	Yes	Yes
cg03695289	3	46027639	FYCO1	5'UTR		0.764271	0.507372	-0.256898	1.20759e-05	Yes	No
cg23382806	4	74346243	AFM	TSS1500		0.926957	0.850741	-0.0762152	1.20959e-05	No	No
cg12244665	8	104325860	FZD6	Body		0.759947	0.612479	-0.147469	1.21765e-05	No	No
cg27329829	2	33240461	LTBP1	Body		0.620801	0.352963	-0.267838	1.22674e-05	Yes	No
cg20812591	1	146695178	FMO5	Body	Unclassified_Cell_type_specific	0.854799	0.667712	-0.187086	1.23406e-05	No	No
cg05283597	3	52812410	ITIH1	TSS200		0.621542	0.306113	-0.315429	1.24643e-05	Yes	Yes
cg21887591	3	5259831	EDEM1	3'UTR		0.545565	0.299911	-0.245653	1.2579e-05	Yes	No
cg15009596	15	85177792	SCAND2P	Body	Promoter_Associated	0.808113	0.599875	-0.208238	1.26587e-05	No	No
cg05291674	15	68480210	PIAS1	3'UTR		0.532793	0.173211	-0.359582	1.27777e-05	Yes	Yes
cg01498978	1	111966900	OVGP1	Body		0.643476	0.38491	-0.258565	1.33431e-05	No	No
cg06653796	20	62367805	LIME1	TSS200	Promoter_Associated	0.612721	0.319525	-0.293196	1.33508e-05	Yes	No
cg07721400	4	100130470	ADH6	Body		0.90499	0.821733	-0.0832579	1.34084e-05	No	No
cg19115692	20	34209773				0.961325	0.920217	-0.0411079	1.34677e-05	No	No
cg22835523	15	85668287	PDE8A	Body		0.671734	0.405005	-0.266729	1.36771e-05	No	No
cg22070367	12	1775471				0.734793	0.438807	-0.295986	1.3698e-05	Yes	No
cg01935221	6	32945631	BRD2	Body		0.578285	0.357114	-0.221171	1.37314e-05	Yes	No
cg04379041	20	62364801	ZGPAT	Body		0.861789	0.715845	-0.145943	1.38232e-05	No	No
cg06087157	19	33783268				0.775102	0.554828	-0.220274	1.38696e-05	No	No
cg24285623	6	36839399	C6orf89	TSS1500		0.928666	0.751853	-0.176813	1.39395e-05	No	No
cg24735196	22	36763973	MYH9	5'UTR		0.469341	0.210971	-0.25837	1.40057e-05	No	No
cg12926341	2	70330714			Promoter_Associated_Cell_type_specific	0.902633	0.747799	-0.154834	1.41286e-05	No	No
cg03647700	1	179144716	ABL2	Body		0.755298	0.551167	-0.204131	1.4137e-05	Yes	Yes
cg19041054	3	129537878	TMCC1	Body		0.936761	0.87559	-0.0611712	1.42705e-05	No	No
cg08480307	1	100547766	HIAT1	3'UTR		0.75788	0.526755	-0.231125	1.44929e-05	No	No
cg05770171	9	104147168	BAAT	TSS1500		0.848363	0.606201	-0.242162	1.45868e-05	Yes	No
cg02000606	7	87103624	ABCB4	Body		0.641049	0.348757	-0.292292	1.46832e-05	No	No
cg26261271	7	95179985				0.534328	0.240475	-0.293853	1.47445e-05	Yes	No
cg09337948	18	19118328	ESCO1	Body		0.729328	0.447683	-0.281645	1.4853e-05	Yes	Yes
cg07970007	1	89531456	GBP1	TSS1500	Unclassified_Cell_type_specific	0.912776	0.796658	-0.116118	1.49799e-05	No	No
cg13788341	4	185806687				0.721791	0.463862	-0.257929	1.5252e-05	No	No
cg24513014	1	7210826	CAMTA1	Body		0.885844	0.582895	-0.302949	1.528e-05	No	No
cg25488228	15	49087113	CEP152	Body	Gene_Associated_Cell_type_specific	0.817264	0.580413	-0.236851	1.54055e-05	Yes	No
cg07059704	4	100242923	ADH1B	TSS1500		0.804679	0.493399	-0.31128	1.55535e-05	No	No
cg21414174	5	139601616	CYSTM1	Body		0.864202	0.6941	-0.170102	1.56111e-05	No	No
cg15138570	1	120354772	REG4	TSS1500		0.835619	0.635611	-0.200007	1.56454e-05	Yes	No
cg14081251	9	130675438	ST6GALNAC4	5'UTR		0.817583	0.599228	-0.218355	1.57008e-05	No	No
cg08438071	10	91393785	PANK1	Body		0.836234	0.669057	-0.167177	1.58273e-05	No	No
cg11098891	9	38032322	SHB	Body		0.794481	0.574921	-0.21956	1.58309e-05	Yes	No
cg23509134	5	59637190	PDE4D	5'UTR		0.80427	0.497711	-0.306558	1.58462e-05	No	No
cg10819062	3	187453188	BCL6	5'UTR		0.895007	0.730267	-0.16474	1.59066e-05	No	No
cg09177486	1	145451575	NBPF20	Body		0.680503	0.331523	-0.34898	1.62033e-05	Yes	No
cg06466407	9	128312369	MAPKAP1	Body		0.684646	0.396776	-0.28787	1.62826e-05	No	No
cg08367318	6	31743952	C6orf27	Body		0.727162	0.405989	-0.321173	1.63905e-05	Yes	No
cg02259384	3	58523373	ACOX2	TSS1500		0.714249	0.542812	-0.171437	1.64387e-05	Yes	No
cg03200571	4	186284709	SNX25	3'UTR		0.716632	0.389196	-0.327435	1.65334e-05	Yes	No
cg13270625	18	21452819	LAMA3	TSS200		0.842585	0.578326	-0.264259	1.65546e-05	No	No
cg20807254	8	128065128				0.697701	0.408729	-0.288972	1.65878e-05	Yes	Yes
cg21849770	11	686682	DEAF1	Body		0.884398	0.737802	-0.146596	1.66297e-05	No	No
cg23224639	18	38537647				0.811159	0.538346	-0.272813	1.66906e-05	No	No
cg11331992	2	101902592	RNF149	Body		0.807202	0.652101	-0.155101	1.68872e-05	No	No
cg16853770	12	123355562	VPS37B	Body		0.688363	0.350394	-0.337969	1.69167e-05	Yes	No
cg18536123	17	26694939	SEBOX	5'UTR		0.820012	0.479662	-0.34035	1.69536e-05	Yes	No
cg22026677	5	172288445	ERGIC1	Body		0.63848	0.344762	-0.293718	1.70285e-05	Yes	Yes
cg08119498	16	30756300				0.698582	0.509841	-0.188741	1.70805e-05	No	No
cg17226175	3	181962925				0.854456	0.71367	-0.140786	1.7279e-05	No	No
cg11629213	3	52320844	GLYCTK	TSS1500		0.714582	0.410237	-0.304345	1.73186e-05	Yes	Yes
cg16564994	2	20621899				0.55569	0.187686	-0.368003	1.74176e-05	Yes	Yes
cg12624274	18	67508666	DOK6	3'UTR		0.711306	0.414388	-0.296918	1.75542e-05	No	No
cg09679693	14	73993391	HEATR4	5'UTR		0.735815	0.482997	-0.252818	1.76391e-05	Yes	No
cg04831352	3	14983343				0.762575	0.550272	-0.212303	1.76687e-05	No	No
cg18477563	5	73060546	ARHGEF28	Body		0.86029	0.617967	-0.242323	1.77118e-05	No	No
cg11026397	3	53498574				0.82609	0.529063	-0.297028	1.78588e-05	Yes	No
cg01912455	22	24128528	SMARCB1	TSS1500		0.843835	0.598455	-0.245381	1.79873e-05	Yes	No
cg03754743	22	24941185	GUCD1	Body		0.423343	0.180971	-0.242372	1.8119e-05	Yes	Yes
cg11617031	2	112730761	MERTK	Body		0.563665	0.244888	-0.318777	1.82945e-05	No	No
cg08651153	4	154188194	TRIM2	Body		0.749971	0.443943	-0.306028	1.83253e-05	No	No
cg02196256	7	148321082				0.552693	0.248225	-0.304468	1.87194e-05	Yes	No
cg08300930	12	9265989	A2M	Body		0.787691	0.5447	-0.242991	1.88519e-05	No	No
cg15835463	2	15875650				0.679358	0.495228	-0.18413	1.89046e-05	Yes	No
cg03477586	5	141529052	NDFIP1	3'UTR		0.845137	0.663031	-0.182106	1.91433e-05	Yes	No
cg15398520	6	160932709	LPAL2	TSS1500		0.791561	0.552837	-0.238724	1.95835e-05	Yes	Yes
cg16504656	20	43364881			Unclassified_Cell_type_specific	0.753339	0.502445	-0.250894	1.96063e-05	Yes	Yes
cg21380452	12	27167683	TM7SF3	TSS1500	Promoter_Associated	0.465931	0.0520852	-0.413846	1.96467e-05	No	No
cg10904405	12	46950019	LOC100288798	Body		0.62666	0.289192	-0.337468	1.99946e-05	Yes	No
cg27606564	7	14032365	ETV1	TSS1500		0.727487	0.39358	-0.333908	2.01389e-05	No	Yes
cg23543824	4	70384684	UGT2B4	Body		0.835282	0.595377	-0.239905	2.03558e-05	Yes	Yes
cg11084266	1	156187819	PMF1	Body	Unclassified_Cell_type_specific	0.61707	0.297226	-0.319844	2.04602e-05	No	No
cg05403444	1	16502893				0.520661	0.236257	-0.284404	2.06898e-05	No	No
cg03062429	3	52812361	ITIH1	TSS200		0.609871	0.281414	-0.328457	2.08048e-05	Yes	Yes
cg14416443	17	66951903	ABCA8	TSS1500		0.646356	0.349967	-0.296389	2.10193e-05	No	No
cg12803053	8	126142264	NSMCE2	Body		0.541759	0.291668	-0.250091	2.14096e-05	Yes	No
cg00005849	2	237071182				0.76025	0.378666	-0.381584	2.14432e-05	No	No
cg22333259	1	19394757			Unclassified_Cell_type_specific	0.419726	0.310441	-0.109285	2.15619e-05	Yes	No
cg19965031	14	100038389	CCDC85C	Body		0.860211	0.663506	-0.196706	2.17469e-05	Yes	No
cg01662334	7	27704065	HIBADH	TSS1500		0.708683	0.414219	-0.294464	2.17711e-05	No	No
cg26552863	11	2230035				0.652285	0.375406	-0.27688	2.17783e-05	No	No
cg23009206	8	126237120	NSMCE2	Body		0.83515	0.634612	-0.200538	2.19102e-05	Yes	Yes
cg19173923	13	32606755	FRY-AS1	TSS1500		0.837037	0.586138	-0.250899	2.19615e-05	No	No
cg06084585	13	50797125	DLEU1	Body		0.609541	0.382176	-0.227365	2.19884e-05	Yes	Yes
cg15912539	7	26005240				0.742275	0.445148	-0.297127	2.20263e-05	No	No
cg14051973	11	1973545	MRPL23	Body	Unclassified_Cell_type_specific	0.725962	0.463011	-0.262951	2.20263e-05	No	No
cg15642312	3	184037951	EIF4G1	TSS200		0.417049	0.146894	-0.270155	2.20574e-05	Yes	No
cg03817685	1	78567411	GIPC2	Body		0.64641	0.270373	-0.376037	2.21612e-05	No	No
cg27397879	17	66597814	FAM20A	TSS1500		0.718492	0.539456	-0.179036	2.22689e-05	No	No
cg17010100	5	59188112	PDE4D	Body		0.566738	0.0542152	-0.512523	2.23625e-05	No	No
cg05889768	10	13143286	OPTN	5'UTR		0.731629	0.394072	-0.337557	2.24755e-05	No	No
cg05382669	13	74626697	KLF12	5'UTR		0.871149	0.623956	-0.247192	2.24773e-05	Yes	No
cg08122070	1	1689610	NADK	Body		0.763755	0.524628	-0.239128	2.25323e-05	Yes	Yes
cg10898285	15	57029040				0.682923	0.419431	-0.263493	2.25904e-05	No	No
cg11793413	1	171061651	FMO3	5'UTR		0.889657	0.667675	-0.221981	2.26523e-05	No	No
cg12501249	10	77423899	C10orf11	Body		0.852926	0.555045	-0.297881	2.27059e-05	Yes	Yes
cg24018190	4	74280794	ALB	Body		0.628088	0.335992	-0.292095	2.2729e-05	No	No
cg24782842	2	197780676	PGAP1	Body		0.913044	0.786779	-0.126265	2.27396e-05	No	No
cg04610879	16	27225286	KDM8	Body		0.907854	0.732306	-0.175548	2.27702e-05	No	No
cg17311574	17	7131888	DVL2	Body		0.686389	0.499185	-0.187204	2.279e-05	No	No
cg06417508	17	53352068	HLF	Body		0.619124	0.373883	-0.245241	2.29057e-05	Yes	No
cg15350322	10	112723296	SHOC2	TSS1500		0.759686	0.575806	-0.18388	2.29215e-05	Yes	No
cg23612438	22	42513119	NDUFA6-AS1	Body		0.825194	0.658523	-0.166671	2.29415e-05	No	No
cg12824871	5	34035214	C1QTNF3	Body		0.868557	0.472973	-0.395584	2.30111e-05	Yes	No
cg15083521	2	9679860	ADAM17	Body		0.759742	0.413198	-0.346544	2.3077e-05	No	Yes
cg11938738	6	134999799				0.765092	0.449356	-0.315736	2.32994e-05	No	No
cg10479859	11	102183853				0.854291	0.629435	-0.224856	2.33538e-05	No	No
cg07897734	22	24128530	SMARCB1	TSS1500		0.86533	0.647308	-0.218022	2.33864e-05	Yes	No
cg25407528	2	54860603	SPTBN1	Body		0.561443	0.233596	-0.327847	2.37542e-05	Yes	No
cg11400539	20	5676824				0.750142	0.446549	-0.303593	2.38083e-05	Yes	No
cg14372770	1	55530865				0.611588	0.281739	-0.329849	2.38155e-05	Yes	Yes
cg13884295	3	50618355	HEMK1	3'UTR		0.783476	0.492541	-0.290935	2.38155e-05	Yes	Yes
cg07959973	5	139940016	APBB3	Body		0.915605	0.707225	-0.208379	2.38734e-05	Yes	Yes
cg08225087	1	155078139				0.688766	0.304617	-0.384149	2.40084e-05	Yes	Yes
cg01791398	7	29453512	CHN2	Body		0.902978	0.672681	-0.230297	2.41766e-05	No	No
cg01390142	11	75284002				0.910084	0.833301	-0.0767832	2.42425e-05	No	No
cg14279245	2	102471442	MAP4K4	Body		0.692816	0.395554	-0.297262	2.43095e-05	Yes	No
cg09509462	1	53207187	ZYG11B	Body		0.792316	0.594825	-0.197491	2.44801e-05	No	No
cg06064015	11	115370328	CADM1	Body		0.893865	0.68617	-0.207694	2.46385e-05	No	No
cg21930583	10	97889433	ZNF518A	TSS1500	NonGene_Associated	0.484766	0.278625	-0.206141	2.46893e-05	No	No
cg12651712	1	47407043	CYP4A11	1stExon		0.781337	0.532173	-0.249164	2.49978e-05	Yes	No
cg04034688	5	59219642	PDE4D	Body		0.82653	0.597077	-0.229454	2.50241e-05	No	No
cg02347113	2	101752032	TBC1D8	Body		0.802429	0.618729	-0.183699	2.50418e-05	No	No
cg11839857	2	201344628	SPATS2L	3'UTR		0.374013	0.146425	-0.227587	2.51477e-05	No	No
cg24303123	6	3076314	RIPK1	TSS1500		0.791742	0.509318	-0.282424	2.529e-05	No	No
cg17559156	11	57269634	SLC43A1	Body		0.742255	0.491824	-0.250431	2.53825e-05	Yes	Yes
cg11391626	5	59583186	PDE4D	5'UTR		0.503431	0.114125	-0.389306	2.57814e-05	No	No
cg06094456	3	32464005	CMTM7	Body		0.707113	0.358958	-0.348155	2.5957e-05	No	Yes
cg06716619	1	167884386	ADCY10	TSS1500		0.823373	0.556978	-0.266395	2.62381e-05	No	No
cg09231673	11	33049259	DEPDC7	Body		0.930585	0.852546	-0.0780383	2.6257e-05	No	No
cg06250823	9	118704525				0.629419	0.285217	-0.344202	2.63203e-05	No	No
cg01834840	1	222831502	MIA3	Body		0.922469	0.659449	-0.26302	2.64366e-05	Yes	No
cg10537261	11	102183505				0.569563	0.249802	-0.319762	2.66226e-05	No	No
cg09572352	15	50527091	SLC27A2	Body		0.769816	0.494028	-0.275787	2.67499e-05	Yes	Yes
cg03757471	12	48554926				0.753724	0.429726	-0.323998	2.67536e-05	No	No
cg14398128	16	68380008	PRMT7	Body		0.760654	0.420333	-0.340321	2.70515e-05	Yes	No
cg20765441	6	25931659	SLC17A2	TSS1500		0.538486	0.262006	-0.27648	2.70515e-05	Yes	Yes
cg06787519	5	78364863	BHMT2	TSS1500		0.778151	0.547618	-0.230532	2.72443e-05	No	No
cg23606088	16	68961172	TANGO6	Body		0.781357	0.536183	-0.245174	2.73841e-05	No	No
cg03735042	17	1653899	SERPINF2	Body		0.911454	0.816657	-0.0947969	2.74774e-05	No	No
cg18888137	6	32945759	BRD2	Body		0.584749	0.306147	-0.278603	2.75892e-05	Yes	Yes
cg13968061	1	159557257	APCS	TSS1500		0.830076	0.486669	-0.343407	2.76593e-05	Yes	Yes
cg06918740	19	18509973				0.498944	0.224612	-0.274331	2.80059e-05	Yes	Yes
cg21327055	2	203182277				0.616899	0.194457	-0.422442	2.80881e-05	No	Yes
cg26334518	17	19807272				0.839268	0.539469	-0.299799	2.82293e-05	Yes	No
cg11002026	11	966552	AP2A2	Body		0.784708	0.483161	-0.301547	2.82574e-05	Yes	No
cg03911034	3	188662679				0.938105	0.846428	-0.0916763	2.83018e-05	No	No
cg04680197	5	58936328	PDE4D	Body		0.862111	0.681549	-0.180562	2.83918e-05	No	No
cg01506154	1	110166278	AMPD2	Body	Promoter_Associated	0.901512	0.718425	-0.183087	2.84118e-05	No	No
cg17155016	19	11196467				0.493835	0.237942	-0.255892	2.85138e-05	Yes	Yes
cg04867818	10	86366081				0.555479	0.28352	-0.271959	2.85945e-05	No	No
cg17156694	7	17138805				0.896132	0.665667	-0.230465	2.86436e-05	Yes	No
cg02856842	1	249105687	SH3BP5L	3'UTR		0.610535	0.436076	-0.174459	2.8787e-05	No	No
cg04151727	4	71645025	RUFY3	Body		0.749102	0.455107	-0.293995	2.90357e-05	Yes	Yes
cg01153116	21	46901764	COL18A1	Body	Unclassified_Cell_type_specific	0.798384	0.629707	-0.168678	2.90365e-05	No	No
cg09101274	5	133482305	TCF7	3'UTR		0.93759	0.893798	-0.0437924	2.91075e-05	No	No
cg03727561	8	145659401	TONSL	Body		0.921896	0.758208	-0.163688	2.9283e-05	No	No
cg15662667	16	66542124	TK2	3'UTR		0.826991	0.638757	-0.188234	2.93358e-05	No	No
cg15167311	14	30381267	PRKD1	Body		0.789499	0.59754	-0.191958	2.93358e-05	No	No
cg09217922	12	7096338	LPCAT3	Body		0.888746	0.763631	-0.125116	2.94218e-05	No	No
cg03828329	17	70384485				0.935709	0.894079	-0.0416298	2.94659e-05	No	No
cg23412630	6	33264534	RGL2	Body		0.70179	0.508364	-0.193425	2.98868e-05	No	No
cg26974332	16	56403272	AMFR	Body		0.608662	0.357104	-0.251558	2.99324e-05	Yes	Yes
cg07297322	16	74661825	RFWD3	Body		0.771109	0.47386	-0.297249	3.01304e-05	Yes	No
cg00889004	22	30214217	ASCC2	Body		0.758267	0.482567	-0.275701	3.01327e-05	No	No
cg10086936	10	74269421	MICU1	Body		0.914326	0.833494	-0.0808317	3.02228e-05	Yes	No
cg21355971	1	145574370	NBPF20	Body		0.731044	0.53854	-0.192504	3.03449e-05	No	No
cg07071410	7	7851657	UMAD1	Body		0.85928	0.629317	-0.229963	3.03867e-05	Yes	No
cg27530370	1	154589288	ADAR	5'UTR		0.394545	0.231785	-0.16276	3.08085e-05	Yes	No
cg07302471	3	51657172	RAD54L2	Body		0.751858	0.54807	-0.203788	3.08959e-05	No	No
cg12260277	9	37443029	ZBTB5	5'UTR		0.903025	0.75451	-0.148515	3.16473e-05	No	No
cg02331808	15	29301402	APBA2	5'UTR		0.810327	0.524223	-0.286104	3.17374e-05	No	No
cg12411994	7	150017070	ACTR3C	5'UTR		0.942201	0.895657	-0.0465439	3.18288e-05	No	No
cg23679982	17	1686737	SMYD4	Body	Unclassified	0.909824	0.756033	-0.153792	3.24976e-05	No	No
cg06726154	8	62669129				0.426464	0.188342	-0.238122	3.26349e-05	Yes	No
cg26079958	17	75112658	SEC14L1	5'UTR		0.586364	0.36501	-0.221354	3.27132e-05	No	No
cg06007291	11	7534103	PPFIBP2	TSS1500		0.689114	0.392806	-0.296308	3.29852e-05	Yes	No
cg14551928	4	70080815	UGT2B11	TSS1500		0.665786	0.307684	-0.358102	3.32857e-05	No	No
cg06431347	2	235935754	SH3BP4	5'UTR		0.659491	0.37253	-0.286961	3.33835e-05	Yes	No
cg26425637	9	116154825	ALAD	Body		0.911538	0.829042	-0.0824962	3.3392e-05	No	No
cg18005130	8	50970367	SNTG1	5'UTR		0.845076	0.681241	-0.163836	3.3556e-05	No	No
cg25709481	8	38259260	LETM2	Body		0.7151	0.3427	-0.3724	3.38853e-05	No	No
cg12503836	22	21142670	PI4KA	Body		0.88097	0.787888	-0.0930822	3.40413e-05	No	No
cg14174857	14	105234630			Gene_Associated	0.967365	0.926345	-0.04102	3.41208e-05	No	No
cg18407491	21	43005825				0.931349	0.888024	-0.0433254	3.4368e-05	No	No
cg06726118	10	76346995	ADK	Body		0.722757	0.426012	-0.296745	3.49998e-05	Yes	Yes
cg02506093	9	74331658	TMEM2	Body		0.693116	0.418302	-0.274814	3.50179e-05	Yes	Yes
cg05887421	15	35839041	ATPBD4	TSS1500	Promoter_Associated	0.513741	0.309325	-0.204416	3.52799e-05	No	No
cg26120637	16	4864671	GLYR1	Body		0.52229	0.353472	-0.168819	3.52873e-05	No	No
cg06752040	10	14647373	FAM107B	Body		0.763099	0.486916	-0.276183	3.53063e-05	No	No
cg14874563	3	42888106	ACKR2	5'UTR		0.789272	0.65368	-0.135592	3.53853e-05	Yes	No
cg23234854	10	96698243	CYP2C9	TSS200		0.571666	0.301939	-0.269727	3.54723e-05	Yes	Yes
cg23721291	18	21461962	LAMA3	Body		0.830732	0.557288	-0.273445	3.57032e-05	No	No
cg10735607	11	60680515	TMEM109	TSS1500		0.630374	0.421016	-0.209358	3.63583e-05	No	No
cg10213935	3	172238177	TNFSF10	Body		0.527913	0.237123	-0.29079	3.63886e-05	No	No
cg21769463	7	41046414				0.722701	0.468411	-0.25429	3.65542e-05	No	Yes
cg24485284	11	30358536	C11orf46	3'UTR		0.916849	0.809831	-0.107017	3.71718e-05	No	No
cg24964793	2	145878989				0.935101	0.902941	-0.0321599	3.72607e-05	No	No
cg03983008	5	179002268	RUFY1	Body		0.722775	0.438958	-0.283817	3.72607e-05	No	No
cg20467582	3	184038092	EIF4G1	TSS200		0.3982	0.11878	-0.27942	3.75691e-05	Yes	No
cg06118478	12	48389984	COL2A1	Body		0.722365	0.386071	-0.336294	3.76647e-05	No	No
cg02423014	15	64404647	SNX1	Body		0.787075	0.561067	-0.226008	3.76764e-05	Yes	No
cg12712481	7	75934414			Unclassified_Cell_type_specific	0.700849	0.398057	-0.302792	3.77885e-05	Yes	No
cg02645135	16	69516238				0.860788	0.736325	-0.124464	3.79443e-05	No	No
cg06937409	14	91281948	TTC7B	Body		0.495208	0.32015	-0.175058	3.82805e-05	No	No
cg27174787	19	16178240	TPM4	TSS200	Unclassified_Cell_type_specific	0.738962	0.53029	-0.208672	3.82834e-05	No	No
cg03093897	16	1724063	CRAMP1L	3'UTR		0.791141	0.518847	-0.272294	3.82989e-05	No	No
cg04583111	19	56649661				0.625319	0.345789	-0.27953	3.84041e-05	Yes	Yes
cg09327239	1	65915320	LEPR	5'UTR		0.623085	0.36273	-0.260355	3.86992e-05	No	No
cg15600299	5	149969097				0.612222	0.342204	-0.270018	3.90627e-05	Yes	Yes
cg12118637	11	47200813	PACSIN3	ExonBnd	Promoter_Associated	0.849573	0.700856	-0.148717	3.99066e-05	No	No
cg04763057	5	95179625				0.790144	0.555662	-0.234482	4.00104e-05	Yes	Yes
cg13244293	3	25832283	NGLY1	TSS1500	Promoter_Associated	0.715733	0.508894	-0.206839	4.03247e-05	No	No
cg04914875	20	62633116	PRPF6	Body		0.742852	0.523431	-0.219422	4.04159e-05	No	No
cg21480809	2	216945238	TMEM169	TSS1500		0.747742	0.468035	-0.279707	4.08186e-05	No	No
cg26109240	8	105471635	DPYS	Body		0.884846	0.619949	-0.264898	4.09591e-05	Yes	Yes
cg26171695	18	46392954				0.668919	0.29247	-0.376449	4.12455e-05	No	No
cg09450200	7	148903195	ZNF282	Body		0.843948	0.574981	-0.268967	4.1265e-05	No	No
cg15384687	15	63880053	USP3-AS1	Body		0.685984	0.34328	-0.342704	4.14906e-05	No	Yes
cg25671507	10	101935816	ERLIN1	ExonBnd		0.814543	0.544743	-0.2698	4.19439e-05	Yes	No
cg26639479	16	30363681	CD2BP2	3'UTR		0.61098	0.264066	-0.346915	4.19997e-05	Yes	Yes
cg09241262	9	95299472	ECM2	TSS1500		0.659109	0.340549	-0.31856	4.21007e-05	Yes	No
cg25698661	1	160314281	NCSTN	5'UTR		0.920283	0.800875	-0.119408	4.21102e-05	No	No
cg06330735	16	85319871			Unclassified_Cell_type_specific	0.583682	0.34211	-0.241572	4.21453e-05	Yes	No
cg04116306	3	48462044	PLXNB1	Body	Unclassified_Cell_type_specific	0.901955	0.748403	-0.153553	4.21486e-05	Yes	No
cg02999140	1	25132559	CLIC4	Body		0.789799	0.567593	-0.222206	4.22524e-05	Yes	No
cg22142999	2	190934811				0.928804	0.786919	-0.141885	4.25048e-05	Yes	No
cg10105621	11	47488634	CELF1	3'UTR		0.597878	0.285036	-0.312842	4.28445e-05	Yes	No
cg18029222	17	30170135			Unclassified	0.526208	0.236407	-0.289801	4.30681e-05	Yes	No
cg27598684	8	118946927	EXT1	Body		0.700336	0.421777	-0.27856	4.30898e-05	Yes	Yes
cg01894038	11	77741873				0.498261	0.160083	-0.338178	4.32137e-05	No	No
cg17104388	16	76668836				0.752566	0.50166	-0.250906	4.32208e-05	No	No
cg21652122	22	28837586	TTC28	Body		0.824099	0.648635	-0.175464	4.33852e-05	No	No
cg14977069	20	62367698	LIME1	TSS1500	Promoter_Associated	0.732167	0.491797	-0.24037	4.35107e-05	Yes	No
cg26330304	15	90569017	ZNF710	5'UTR		0.708671	0.437153	-0.271518	4.35321e-05	No	No
cg06031841	14	53392653	FERMT2	Body		0.84503	0.695524	-0.149506	4.37471e-05	No	No
cg06780777	8	28246464				0.931117	0.850257	-0.0808602	4.38733e-05	No	No
cg11530289	8	67350852	ADHFE1	Body	Promoter_Associated	0.663933	0.355395	-0.308538	4.412e-05	No	No
cg02383368	19	7684468	XAB2	3'UTR		0.696577	0.486631	-0.209946	4.42736e-05	Yes	No
cg02657301	17	70307330				0.908577	0.835855	-0.0727213	4.4414e-05	No	No
cg26514816	20	3458896	ATRN	Body		0.838473	0.63221	-0.206262	4.45665e-05	Yes	No
cg00699105	10	74282931	MICU1	Body		0.71652	0.397969	-0.318552	4.47911e-05	No	No
cg20521805	3	114591648	ZBTB20-AS3	TSS1500		0.649378	0.338968	-0.31041	4.49325e-05	Yes	No
cg13783957	9	116837795	AMBP	Body		0.75454	0.521835	-0.232705	4.49607e-05	No	No
cg10920469	5	59482268	PDE4D	5'UTR		0.870253	0.580534	-0.289718	4.49914e-05	No	No
cg19503589	11	1781710	CTSD	Body		0.390957	0.17647	-0.214488	4.50518e-05	No	No
cg15300390	12	29151722			Unclassified_Cell_type_specific	0.630607	0.365478	-0.265129	4.50797e-05	Yes	Yes
cg26690999	11	129193790			Unclassified_Cell_type_specific	0.849887	0.690651	-0.159237	4.53157e-05	No	No
cg12395299	15	29349218	APBA2	Body		0.651467	0.406661	-0.244805	4.53679e-05	No	No
cg16000504	3	21706663	ZNF385D	Body		0.885933	0.626512	-0.25942	4.57304e-05	No	No
cg17000139	2	162948807				0.515776	0.30512	-0.210655	4.59515e-05	No	No
cg11124790	16	56645731				0.668118	0.351364	-0.316755	4.61323e-05	Yes	Yes
cg13372627	22	39121078	GTPBP1	Body	Gene_Associated	0.648134	0.388044	-0.26009	4.62796e-05	No	No
cg16066219	10	114135054	ACSL5	TSS1500	Promoter_Associated	0.494637	0.188226	-0.306411	4.66705e-05	No	No
cg10919111	10	74075783				0.467693	0.198774	-0.268919	4.67812e-05	Yes	No
cg22546302	4	154188169	TRIM2	Body		0.671734	0.40079	-0.270944	4.67916e-05	No	No
cg05725263	11	66650560	PC	5'UTR	Unclassified	0.747593	0.483479	-0.264114	4.69686e-05	No	No
cg18008675	2	173832936	RAPGEF4	Body		0.48463	0.174116	-0.310514	4.77759e-05	Yes	Yes
cg11622571	1	169734515				0.969279	0.811325	-0.157954	4.78495e-05	No	No
cg21827683	8	13153194	DLC1	Body		0.808806	0.662516	-0.14629	4.79176e-05	No	No
cg23973046	5	95549996	LOC101929710	Body		0.90501	0.718181	-0.186829	4.8525e-05	No	No
cg15318662	6	31743775	C6orf27	Body		0.76762	0.522345	-0.245275	4.85594e-05	Yes	No
cg13002740	20	62367632	LIME1	5'UTR	Promoter_Associated	0.665163	0.406013	-0.25915	4.86844e-05	Yes	No
cg15552249	4	88450824	SPARCL1	TSS200		0.780119	0.496429	-0.283691	4.8882e-05	No	No
cg00512129	1	236173258	NID1	Body		0.610142	0.413388	-0.196754	4.91385e-05	No	No
cg11848703	12	111926423	ATXN2	Body		0.696305	0.386061	-0.310244	4.92093e-05	No	No
cg17695856	1	109855826	SORT1	3'UTR		0.79484	0.467081	-0.327759	4.9303e-05	No	Yes
cg09023264	6	36824272	PPIL1	Body		0.863358	0.547205	-0.316153	4.96112e-05	No	No
cg16799699	15	61210082	RORA	Body	Unclassified	0.617875	0.350335	-0.26754	4.97058e-05	Yes	No
cg27638288	11	12071946				0.724762	0.373027	-0.351735	4.98532e-05	Yes	No
cg00283157	16	75096418	ZNRF1	Body		0.745009	0.477208	-0.267801	4.99113e-05	Yes	No
cg05229683	2	30382999	YPEL5	3'UTR		0.957833	0.81003	-0.147803	5.0144e-05	No	No
cg15330017	4	108910072	HADH	TSS1500	Promoter_Associated	0.723933	0.460891	-0.263041	5.02877e-05	No	No
cg04506321	4	121616363	PRDM5	3'UTR		0.509302	0.230832	-0.27847	5.03431e-05	No	No
cg10110884	3	151532061	AADAC	1stExon		0.863468	0.60248	-0.260988	5.05584e-05	No	No
cg24304171	17	73974104	TEN1	TSS1500		0.747825	0.525844	-0.22198	5.0722e-05	No	No
cg21681643	2	114039512	LOC440839	Body		0.826488	0.60246	-0.224028	5.15427e-05	No	No
cg17251031	17	80022047	DUS1L	Body		0.703305	0.529726	-0.173579	5.19062e-05	Yes	Yes
cg08834518	4	169085844	ANXA10	Body		0.90408	0.72392	-0.180161	5.22635e-05	No	No
cg16269002	6	13713186	RANBP9	TSS1500		0.672769	0.428859	-0.243909	5.23451e-05	No	No
cg19037691	10	69716655	HERC4	Body		0.71792	0.453441	-0.264479	5.26457e-05	No	No
cg12223399	14	24033018	AP1G2	Body	Gene_Associated	0.646824	0.437304	-0.20952	5.27556e-05	Yes	Yes
cg03880458	7	100306854				0.927428	0.840633	-0.0867952	5.27944e-05	No	No
cg16132649	20	33126790	DYNLRB1	Body	Gene_Associated	0.817336	0.647737	-0.169599	5.29068e-05	Yes	Yes
cg12075396	13	61007699	TDRD3	5'UTR		0.717979	0.417704	-0.300275	5.29107e-05	Yes	No
cg24247923	7	116416924	MET	Body		0.764521	0.528608	-0.235912	5.29303e-05	Yes	Yes
cg03471940	17	77893073	LOC101928738	TSS200		0.701262	0.363324	-0.337938	5.30711e-05	Yes	No
cg25840838	11	47488535	CELF1	3'UTR		0.616041	0.230015	-0.386025	5.31673e-05	Yes	No
cg11713502	1	204400885	PIK3C2B	Body	Unclassified	0.82566	0.699176	-0.126484	5.32429e-05	No	Yes
cg25504621	22	30695536	TBC1D10A	ExonBnd		0.781543	0.617591	-0.163952	5.34443e-05	No	No
cg00887734	10	72083403	LRRC20	Body		0.805238	0.537676	-0.267562	5.35918e-05	No	No
cg18254481	9	97833295	C9orf3	Body		0.617949	0.378643	-0.239306	5.36904e-05	No	No
cg20593464	11	63304928	RARRES3	Body	Promoter_Associated	0.576887	0.165177	-0.41171	5.40793e-05	Yes	No
cg15140826	6	166714256				0.944672	0.839912	-0.10476	5.41063e-05	No	No
cg13279476	3	15372965	SH3BP5	Body	Promoter_Associated_Cell_type_specific	0.418918	0.19136	-0.227557	5.41758e-05	No	No
cg01955475	1	12625396				0.771283	0.51866	-0.252622	5.46655e-05	No	No
cg05169357	1	110171741	AMPD2	Body		0.83241	0.712317	-0.120093	5.47374e-05	No	No
cg10756593	10	104591244	CYP17A1	ExonBnd		0.583254	0.336955	-0.246299	5.47411e-05	Yes	No
cg14285447	14	64858798	MTHFD1	Body		0.639593	0.425351	-0.214242	5.52538e-05	Yes	No
cg23501843	8	94711282	FAM92A1	TSS1500		0.93185	0.753826	-0.178024	5.54531e-05	Yes	No
cg04916019	11	68657052				0.909847	0.811174	-0.0986733	5.58831e-05	No	No
cg06626825	20	2281367	TGM3	Body		0.664003	0.390986	-0.273016	5.59619e-05	Yes	Yes
cg26554494	1	219346607	LYPLAL1	TSS1500	Promoter_Associated	0.948982	0.819128	-0.129854	5.67256e-05	No	No
cg17040461	16	74661418	RFWD3	Body		0.563806	0.2783	-0.285506	5.71182e-05	Yes	No
cg13877715	1	35914081	KIAA0319L	Body		0.718828	0.419135	-0.299693	5.72405e-05	Yes	Yes
cg14651518	3	50313693	SEMA3B	Body	Unclassified_Cell_type_specific	0.623823	0.184931	-0.438893	5.73846e-05	No	No
cg10403394	15	63349192	TPM1	Body		0.767987	0.469383	-0.298604	5.76819e-05	No	No
cg22949575	17	79948825	ASPSCR1	Body		0.808469	0.48972	-0.318749	5.78522e-05	No	No
cg10875413	18	25707409	CDH2	Body		0.795331	0.52621	-0.269121	5.8194e-05	Yes	Yes
cg16915294	18	19406396	MIR133A1HG	Body		0.409009	0.164809	-0.244201	5.82349e-05	Yes	Yes
cg25252197	10	112580109	RBM20	Body		0.724752	0.499161	-0.225591	5.84023e-05	Yes	No
cg00040393	2	38912337	GALM	Body		0.907986	0.771758	-0.136228	5.84175e-05	No	No
cg08108478	4	169925839	CBR4	Body		0.898421	0.795027	-0.103394	5.85097e-05	No	No
cg16494848	3	64193269	PRICKLE2	5'UTR		0.798633	0.611118	-0.187515	5.85521e-05	No	No
cg24562165	7	124673499	POT1-AS1	Body		0.914377	0.767319	-0.147058	5.96132e-05	No	No
cg01854144	22	28254175	PITPNB	Body		0.944307	0.910346	-0.0339609	5.98315e-05	No	No
cg03916356	15	29969231				0.765882	0.49755	-0.268333	5.99496e-05	No	No
cg10308124	4	83413064	TMEM150C	Body		0.724914	0.459558	-0.265357	6.00105e-05	Yes	Yes
cg14541541	11	36382508	PRR5L	5'UTR		0.597841	0.363742	-0.234099	6.01395e-05	No	No
cg04099420	6	3076354	RIPK1	TSS1500		0.684843	0.398953	-0.28589	6.06406e-05	No	No
cg21051016	14	100654081				0.762674	0.485503	-0.277171	6.08755e-05	No	No
cg08293824	3	172313318				0.440626	0.14237	-0.298256	6.09579e-05	No	No
cg07899102	22	36763832	MYH9	5'UTR		0.520974	0.172707	-0.348267	6.12712e-05	No	No
cg15179107	12	50146263	TMBIM6	5'UTR		0.868067	0.724861	-0.143206	6.16422e-05	No	No
cg11100481	5	149867577				0.579217	0.39892	-0.180297	6.23962e-05	Yes	Yes
cg27551625	10	88691926				0.767113	0.51287	-0.254243	6.26739e-05	Yes	Yes
cg12921171	15	63204710			Unclassified_Cell_type_specific	0.879279	0.765752	-0.113527	6.28035e-05	No	No
cg12037238	10	101536051				0.863199	0.749298	-0.113901	6.303e-05	No	No
cg12985297	1	162766887	HSD17B7	Body		0.648454	0.340459	-0.307995	6.32998e-05	No	No
cg08447175	20	56149693				0.69319	0.469442	-0.223748	6.35645e-05	No	No
cg10936796	2	20650757				0.610893	0.388255	-0.222638	6.35775e-05	Yes	Yes
cg00107800	5	133430643				0.721553	0.513253	-0.2083	6.43854e-05	Yes	No
cg00884663	13	103515035	ERCC5	Body		0.927077	0.753567	-0.17351	6.44536e-05	Yes	No
cg04185438	10	113962575			Unclassified_Cell_type_specific	0.831806	0.660991	-0.170816	6.51383e-05	No	No
cg14276379	9	97663142	C9orf3	Body		0.518381	0.239535	-0.278846	6.52326e-05	Yes	Yes
cg08036764	22	24891220	C22orf45	TSS1500		0.862651	0.662774	-0.199877	6.53438e-05	Yes	Yes
cg11491822	2	113507888	CKAP2L	Body		0.922123	0.857976	-0.0641471	6.54554e-05	No	No
cg23888024	7	2557558	LFNG	1stExon		0.604986	0.361958	-0.243028	6.55914e-05	No	No
cg04723137	6	31744015	C6orf27	Body		0.836974	0.608949	-0.228025	6.58925e-05	Yes	No
cg08926253	11	614761	IRF7	Body		0.80238	0.531645	-0.270735	6.59325e-05	Yes	No
cg02066497	11	62480356	HNRNPUL2	3'UTR		0.745429	0.531615	-0.213814	6.64297e-05	No	No
cg09751812	3	184037145	EIF4G1	5'UTR		0.455643	0.257667	-0.197976	6.68105e-05	No	No
cg19099213	2	234958715	SPP2	TSS1500		0.936486	0.819661	-0.116826	6.70678e-05	No	No
cg03131767	12	123446272	ABCB9	5'UTR		0.711554	0.487677	-0.223877	6.71933e-05	No	No
cg16767921	1	236703492	LGALS8	Body		0.897152	0.768054	-0.129098	6.72455e-05	No	No
cg16037280	2	9548640	ITGB1BP1	Body		0.90383	0.837077	-0.0667527	6.7512e-05	No	No
cg22639375	15	42184922	SPTBN5	Body	Unclassified_Cell_type_specific	0.623777	0.40745	-0.216327	6.78762e-05	Yes	No
cg26226650	3	50276265	GNAI2	Body		0.436743	0.127148	-0.309595	6.81259e-05	Yes	Yes
cg08387766	9	117154923	AKNA	5'UTR		0.763506	0.504944	-0.258562	6.91483e-05	Yes	No
cg02690807	2	162948870				0.848546	0.641821	-0.206725	6.92935e-05	No	No
cg11191368	8	81665271	ZNF704	Body		0.547412	0.265173	-0.282238	6.96688e-05	No	No
cg27591078	17	5328452	RPAIN	Body		0.818524	0.579147	-0.239377	6.97071e-05	No	No
cg02655297	1	28739666	PHACTR4	Body		0.860484	0.647701	-0.212784	6.98101e-05	No	No
cg14242877	16	632410	PIGQ	Body		0.867795	0.794557	-0.0732378	7.04642e-05	No	No
cg14472181	9	136921209	BRD3	5'UTR		0.617726	0.294259	-0.323467	7.08507e-05	Yes	Yes
cg25611344	18	67837095	RTTN	Body		0.787626	0.51882	-0.268806	7.09803e-05	No	No
cg04665818	4	89658895	FAM13A	Body	Unclassified	0.600884	0.356637	-0.244247	7.12495e-05	Yes	No
cg14645605	4	151644374	LRBA	Body		0.448704	0.150223	-0.298481	7.1578e-05	Yes	No
cg10202782	9	104135244	BAAT	5'UTR		0.738219	0.492299	-0.24592	7.18507e-05	No	No
cg10596768	17	41053112	G6PC	1stExon		0.577849	0.260495	-0.317353	7.22466e-05	Yes	No
cg02430758	11	9161254	DENND5A	3'UTR		0.521616	0.275612	-0.246004	7.22875e-05	Yes	No
cg09967440	10	127444969	C10orf137	Body		0.823532	0.615862	-0.20767	7.23746e-05	No	No
cg18813028	22	39130228			Gene_Associated	0.618833	0.360006	-0.258827	7.24868e-05	Yes	No
cg21436342	21	39705712	LINC01423	Body	Unclassified	0.767036	0.518031	-0.249005	7.26379e-05	Yes	No
cg13391488	9	117068532	COL27A1	Body	Unclassified	0.804706	0.54227	-0.262436	7.30339e-05	No	No
cg19784816	3	52812520	ITIH1	TSS200		0.612659	0.344472	-0.268187	7.30339e-05	Yes	Yes
cg02670904	21	46925911	COL18A1	Body	Unclassified_Cell_type_specific	0.719324	0.564874	-0.154451	7.30732e-05	No	No
cg14397231	4	124940041				0.243299	0.102843	-0.140456	7.30732e-05	No	No
cg07525608	8	144669913	EEF1D	Body		0.875738	0.732855	-0.142882	7.3602e-05	Yes	No
cg27039074	7	138645942	KIAA1549	Body		0.421985	0.166468	-0.255517	7.37795e-05	Yes	No
cg14580211	5	150161299	C5orf62	Body		0.755292	0.453208	-0.302084	7.38084e-05	No	No
cg21990391	19	31154851				0.568552	0.276529	-0.292022	7.38084e-05	No	No
cg16605823	2	219648146	CYP27A1	Body		0.942659	0.775085	-0.167574	7.39856e-05	No	No
cg01634544	14	71128147	TTC9	Body	Unclassified_Cell_type_specific	0.777417	0.446828	-0.330589	7.40047e-05	No	No
cg27067158	17	7187929	SLC2A4	Body		0.898172	0.737452	-0.16072	7.47119e-05	No	No
cg05276360	19	11354401	DOCK6	Body	Unclassified	0.367815	0.150908	-0.216907	7.56368e-05	Yes	No
cg07170964	2	170820049	UBR3	Body		0.941592	0.897393	-0.0441999	7.59426e-05	No	No
cg04495010	10	113954507				0.926758	0.85367	-0.0730874	7.59426e-05	No	No
cg25827838	8	141765261	PTK2	Body		0.939675	0.879426	-0.0602489	7.59869e-05	Yes	Yes
cg02046603	10	76347368	ADK	Body		0.581105	0.258129	-0.322976	7.59869e-05	No	No
cg09748761	14	38036352				0.719329	0.456416	-0.262914	7.6293e-05	Yes	No
cg10923018	6	31743769	C6orf27	Body		0.635325	0.411752	-0.223573	7.6558e-05	Yes	No
cg10716444	3	141405880				0.632338	0.325399	-0.306939	7.6636e-05	Yes	Yes
cg00956168	10	135166905				0.541458	0.347382	-0.194076	7.73825e-05	Yes	No
cg22805688	17	80197841				0.752484	0.514545	-0.237939	7.76051e-05	Yes	No
cg22563732	5	172331733	ERGIC1	Body		0.69202	0.368045	-0.323974	7.80359e-05	Yes	Yes
cg05693982	12	12940390	APOLD1	Body	Promoter_Associated	0.674205	0.322069	-0.352136	7.81835e-05	No	No
cg16799206	20	49179332	PTPN1	5'UTR		0.923206	0.803943	-0.119263	7.85953e-05	No	No
cg09654439	3	145367993				0.713267	0.491233	-0.222034	7.8639e-05	No	No
cg12521173	1	33487455	AK2	Body		0.756334	0.612545	-0.143789	7.92607e-05	Yes	Yes
cg17223789	17	27482084	MYO18A	Body		0.639012	0.436649	-0.202363	7.92929e-05	Yes	No
cg12132946	2	201544052				0.698549	0.426405	-0.272143	7.94123e-05	No	No
cg20231842	8	125726466	MTSS1	Body		0.849761	0.656821	-0.192939	7.9685e-05	Yes	Yes
cg03954381	1	215756844	KCTD3	Body		0.713737	0.46746	-0.246277	8.01072e-05	No	No
cg03889993	7	17659288				0.799613	0.523205	-0.276408	8.0319e-05	Yes	Yes
cg14532914	12	122321294	HPD	5'UTR		0.81819	0.62247	-0.19572	8.04636e-05	Yes	No
cg01780984	17	79058859	BAIAP2	Body	Unclassified_Cell_type_specific	0.49062	0.305765	-0.184855	8.05432e-05	Yes	No
cg06935969	16	71603671	TAT-AS1	Body		0.684645	0.420197	-0.264447	8.06949e-05	Yes	Yes
cg02040705	7	29520118	CHN2	Body		0.899701	0.658433	-0.241267	8.07475e-05	Yes	No
cg18505398	10	105778345	SLK	Body		0.892773	0.754358	-0.138415	8.10762e-05	Yes	Yes
cg03674326	13	110372259				0.792361	0.488127	-0.304234	8.17501e-05	Yes	No
cg24322374	6	163146822	PACRG	TSS1500		0.730566	0.545954	-0.184611	8.19629e-05	No	No
cg09579787	10	73358161	CDH23	Body		0.506236	0.239158	-0.267078	8.24871e-05	Yes	No
cg27305460	15	29969096				0.662875	0.360219	-0.302656	8.27478e-05	No	No
cg02255983	19	2798801	THOP1	Body		0.78923	0.616415	-0.172815	8.27795e-05	No	No
cg12180316	17	80681317	FN3KRP	Body		0.874541	0.549188	-0.325353	8.32598e-05	No	No
cg09192862	20	45269216	SLC13A3	5'UTR		0.72869	0.398327	-0.330362	8.37824e-05	No	No
cg09498899	11	17961330	SERGEF	Body		0.5105	0.30782	-0.20268	8.47484e-05	Yes	Yes
cg11644052	2	69665132	NFU1	TSS1500	Promoter_Associated	0.61385	0.337179	-0.276671	8.53086e-05	No	No
cg05089424	3	30481685				0.746215	0.431328	-0.314887	8.55723e-05	No	No
cg26656884	6	31743820	C6orf27	Body		0.527868	0.312912	-0.214956	8.79141e-05	Yes	No
cg08078583	6	31639706	LY6G5B	Body		0.941255	0.872909	-0.0683459	8.80809e-05	No	No
cg17727709	9	95299530	ECM2	TSS1500		0.618467	0.34121	-0.277257	8.8233e-05	Yes	No
cg13819913	8	128138702				0.682076	0.313377	-0.368699	8.83924e-05	No	No
cg21689511	21	47935083	DIP2A	Body		0.465085	0.0608133	-0.404272	8.96407e-05	Yes	No
cg12618270	8	8667411	MFHAS1	Body		0.554223	0.246631	-0.307592	8.9901e-05	No	No
cg00391229	22	50845326	SAPS2	Body		0.936751	0.772789	-0.163963	9.02303e-05	No	No
cg25155068	1	12587709				0.738741	0.565913	-0.172829	9.02537e-05	Yes	Yes
cg12574245	8	28210908	ZNF395	ExonBnd		0.84648	0.648297	-0.198182	9.02929e-05	No	No
cg13632777	4	112600395			Unclassified_Cell_type_specific	0.744024	0.446384	-0.297641	9.07914e-05	No	No
cg04684152	2	72012863				0.770061	0.589684	-0.180377	9.11592e-05	No	No
cg24252839	11	58497571	GLYAT	5'UTR		0.890389	0.67752	-0.212868	9.1442e-05	Yes	Yes
cg07124859	12	57588219	LRP1	Body		0.916942	0.854264	-0.0626786	9.18557e-05	No	No
cg25227672	11	124805912	HEPACAM	5'UTR	Unclassified_Cell_type_specific	0.839043	0.498671	-0.340373	9.19891e-05	Yes	No
cg27143326	3	58227354	ABHD6	5'UTR		0.63348	0.378164	-0.255316	9.24762e-05	Yes	No
cg15244252	2	216609692	LINC00607	Body		0.909918	0.869424	-0.0404946	9.34569e-05	No	No
cg02402091	10	114135092	ACSL5	TSS1500	Promoter_Associated	0.705783	0.404048	-0.301735	9.39295e-05	No	No
cg04493899	11	66052856	YIF1A	Body		0.513703	0.365198	-0.148505	9.41154e-05	No	No
cg22210682	5	81354741	ATG10	Body		0.682111	0.446538	-0.235573	9.46553e-05	No	No
cg03849047	17	8355415	NDEL1	Body		0.778197	0.530606	-0.247591	9.48819e-05	Yes	Yes
cg13520531	19	2268580	OAZ1	TSS1500		0.830035	0.647309	-0.182727	9.5114e-05	No	No
cg11436087	12	57827593	INHBC	TSS1500		0.906542	0.815398	-0.0911446	9.64275e-05	No	No
cg18800100	8	144696356	TSTA3	Body		0.929049	0.841471	-0.0875781	9.64578e-05	No	No
cg18520851	5	115149189	CDO1	Body		0.790989	0.530811	-0.260178	9.6462e-05	No	No
cg10283268	1	219346843	LYPLAL1	TSS1500	Promoter_Associated	0.576681	0.392884	-0.183797	9.6468e-05	No	No
cg04020944	1	235809672	GNG4	5'UTR		0.8176	0.560785	-0.256816	9.66232e-05	No	No
cg04591022	7	131014104	MKLN1	Body		0.508749	0.233444	-0.275305	9.6841e-05	Yes	Yes
cg24411597	4	123841683	NUDT6	5'UTR		0.864221	0.635244	-0.228978	9.72306e-05	No	No
cg05977485	10	74284369	MICU1	TSS1500		0.626164	0.355982	-0.270181	9.73114e-05	No	No
cg01703244	14	24530805	LRRC16B	Body		0.833615	0.629084	-0.204531	9.73385e-05	Yes	Yes
cg15430871	22	24878451	ADORA2A-AS1	Body		0.631794	0.368952	-0.262842	9.82947e-05	Yes	No
cg23403388	2	38796085	HNRNPLL	Body		0.501111	0.1951	-0.306011	9.86813e-05	No	No
cg12069309	3	50312913	SEMA3B	Body	Unclassified_Cell_type_specific	0.421814	0.115927	-0.305888	9.86813e-05	No	No
cg06267033	1	12587714				0.731702	0.511655	-0.220047	9.91949e-05	Yes	Yes
cg19188597	22	46469942				0.665592	0.260045	-0.405546	9.93959e-05	No	No
cg06377993	1	196624484	CFH	Body		0.82876	0.609724	-0.219036	9.96022e-05	No	No
cg16027310	11	48019123	PTPRJ	Body		0.819095	0.639298	-0.179797	9.9637e-05	Yes	No
cg06123505	18	25688965	CDH2	Body		0.743452	0.54857	-0.194882	9.9685e-05	No	No
cg03511735	8	142405227				0.917877	0.691256	-0.226621	9.9867e-05	No	No
cg10052840	19	4558119	SEMA6B	Body	Unclassified_Cell_type_specific	0.57586	0.303123	-0.272737	9.98907e-05	No	No
cg00641279	11	11970715	USP47	Body		0.615485	0.378542	-0.236943	9.99042e-05	No	No
cg11258065	4	106912291				0.725276	0.515668	-0.209607	0.0001001	No	No
cg00748072	2	174862824				0.659926	0.388743	-0.271183	0.000100226	Yes	No
cg25865553	3	52828594	ITIH3	TSS200		0.724702	0.514014	-0.210689	0.000100295	Yes	No
cg22300543	3	13293191				0.604033	0.393964	-0.210069	0.000100425	Yes	Yes
cg12726213	8	87368021	WWP1	5'UTR	Unclassified_Cell_type_specific	0.632386	0.441942	-0.190443	0.000100548	No	No
cg21024881	6	99319288				0.69361	0.395044	-0.298565	0.000100692	No	No
cg09190042	11	66118069				0.752143	0.55932	-0.192823	0.000100763	No	No
cg27243354	10	71844213	H2AFY2	Body		0.891496	0.815078	-0.0764184	0.000101448	No	No
cg13652120	5	67430203				0.611013	0.350155	-0.260858	0.00010161	Yes	Yes
cg12887041	5	59503004	PDE4D	5'UTR		0.821201	0.549531	-0.27167	0.00010161	No	No
cg24229707	19	1399166	GAMT	Body		0.791348	0.640318	-0.151029	0.00010231	No	No
cg19856692	19	35762744	USF2	Body		0.822961	0.580322	-0.242639	0.000102583	Yes	No
cg25180248	8	64002124				0.771951	0.532355	-0.239596	0.000103516	Yes	Yes
cg12685548	3	180644451	FXR1	Body		0.695641	0.473003	-0.222637	0.00010352	No	No
cg13008881	2	85784066	GGCX	Body		0.808653	0.705398	-0.103255	0.000104066	No	No
cg00955254	17	53314582				0.786421	0.480048	-0.306373	0.00010449	No	No
cg06679261	3	39850057	MYRIP	TSS1500		0.752133	0.471363	-0.280769	0.000105285	No	No
cg19079227	19	45363225	PVRL2	Body		0.776892	0.6397	-0.137192	0.000105445	No	No
cg06409164	1	8043215	PARK7	Body		0.846587	0.769317	-0.0772694	0.000105842	No	No
cg00058923	1	161069167	KLHDC9	Body		0.751718	0.552697	-0.199021	0.000105884	No	No
cg10652054	13	43649126	DNAJC15	Body		0.855276	0.670892	-0.184383	0.000106004	No	No
cg11417323	1	41160271	NFYC	5'UTR		0.579984	0.345774	-0.23421	0.000106828	No	No
cg25320541	11	44924399	TSPAN18	5'UTR		0.817243	0.60032	-0.216922	0.000107233	No	No
cg18880500	1	53392492	SCP2	TSS1500	Promoter_Associated	0.86134	0.711166	-0.150174	0.000107891	No	No
cg01142668	16	2086846	SLC9A3R2	Body		0.94973	0.785781	-0.163949	0.000108237	No	No
cg00094585	1	53631322				0.773763	0.566144	-0.207619	0.00010937	Yes	Yes
cg19797078	15	85177753	SCAND2P	Body	Promoter_Associated	0.94541	0.85736	-0.08805	0.000109774	No	No
cg25118504	11	9449894	SNORA23	TSS1500		0.86249	0.72103	-0.141461	0.000109856	No	No
cg10269448	6	160506503	IGF2R	Body		0.479779	0.281216	-0.198563	0.000109856	Yes	No
cg26425547	20	32593884	RALY	5'UTR		0.91005	0.826679	-0.0833709	0.000110397	No	No
cg25971458	2	164468199	FIGN	Body		0.953972	0.703972	-0.25	0.000110688	No	No
cg22927827	17	57373790				0.883429	0.708114	-0.175314	0.000110731	Yes	Yes
cg02244234	12	102183148	GNPTAB	Body		0.874653	0.745489	-0.129165	0.000110932	No	No
cg09079495	18	3265960	MYL12B	5'UTR		0.61876	0.344851	-0.273909	0.000111277	Yes	Yes
cg06511395	14	60470163	LRRC9	Body		0.668836	0.335412	-0.333424	0.000112032	No	No
cg22677268	10	45475128	C10orf10	TSS1500		0.91618	0.825308	-0.0908723	0.000112156	No	No
cg13583419	2	17945471	GEN1	Body		0.862931	0.652417	-0.210513	0.00011237	Yes	Yes
cg16922937	7	906779	UNC84A	Body		0.760382	0.497731	-0.262651	0.000112641	Yes	Yes
cg18733612	1	17964771	ARHGEF10L	Body		0.833344	0.732445	-0.1009	0.000112771	No	No
cg01756756	19	30206951	C19orf12	TSS1500	Promoter_Associated	0.157756	0.0588779	-0.0988782	0.000112897	Yes	Yes
cg25531611	10	70124330	RUFY2	Body		0.747863	0.514831	-0.233033	0.000112982	Yes	No
cg02298058	1	59434412			Unclassified	0.498571	0.140026	-0.358544	0.000113272	Yes	Yes
cg09021112	4	139164790	SLC7A11	TSS1500		0.751826	0.448497	-0.303328	0.000113682	No	No
cg12245188	2	63416222	WDPCP	Body	Unclassified_Cell_type_specific	0.64176	0.289259	-0.352501	0.000113745	No	No
cg02274528	5	138474644	SIL1	5'UTR		0.49101	0.210485	-0.280525	0.000114548	No	No
cg05502283	19	13203715	NFIX	3'UTR		0.687382	0.448311	-0.239071	0.000114645	No	No
cg10265502	4	72095404	SLC4A4	5'UTR	Unclassified_Cell_type_specific	0.547326	0.234823	-0.312503	0.00011516	No	No
cg23234664	18	39545360	PIK3C3	Body		0.924642	0.79592	-0.128722	0.000115335	No	No
cg00906142	7	747746	PRKAR1B	Body		0.937482	0.889731	-0.0477512	0.000115462	No	No
cg10993988	14	76070515	MIR7641-2	TSS200		0.948998	0.89419	-0.0548079	0.000116846	No	No
cg11299472	4	121774643	PRDM5	Body		0.908621	0.680876	-0.227745	0.000117187	No	No
cg23161735	8	127571981	FAM84B	TSS1500		0.938443	0.881209	-0.0572341	0.000117371	No	No
cg11462967	1	246464338	SMYD3	Body		0.635862	0.338502	-0.29736	0.000117509	Yes	No
cg09373916	6	38046658	ZFAND3	Body		0.693647	0.510941	-0.182706	0.000117565	Yes	Yes
cg06412349	12	64190065	TMEM5	5'UTR		0.762132	0.459636	-0.302496	0.000117776	Yes	No
cg14285250	2	230758994	TRIP12	5'UTR		0.937917	0.903249	-0.0346686	0.000118581	No	No
cg26652513	21	44743389	LINC00322	Body		0.510051	0.265171	-0.244879	0.000118784	Yes	No
cg05876458	14	25510844	STXBP6	5'UTR		0.805794	0.567101	-0.238693	0.000119278	No	No
cg14568311	10	71868633	H2AFY2	Body		0.595604	0.337893	-0.257711	0.000119956	No	No
cg05560951	11	64658226				0.854076	0.693905	-0.160171	0.000120061	No	No
cg17916948	9	112906058	AKAP2	Body	Unclassified	0.641248	0.296705	-0.344543	0.000120535	Yes	No
cg02334081	10	45475126	C10orf10	TSS1500		0.928999	0.850514	-0.0784854	0.000120956	No	No
cg16636638	2	72012754				0.85023	0.676655	-0.173575	0.000121557	No	No
cg04999352	11	63304614	RARRES3	Body	Promoter_Associated	0.48385	0.140831	-0.343019	0.0001219	Yes	No
cg07884745	22	36552195	APOL3	Body		0.623945	0.399115	-0.224829	0.000122149	No	No
cg19649313	5	34000341	AMACR	Body		0.784844	0.526489	-0.258354	0.000122353	No	No
cg24970041	10	50099645	WDFY4	Body		0.874228	0.642727	-0.2315	0.000122847	No	No
cg13104335	3	188342353	LPP	Body		0.863541	0.65822	-0.205321	0.000123145	Yes	Yes
cg22720392	1	3133857	PRDM16	Body		0.886169	0.648806	-0.237363	0.000123614	No	No
cg17719360	8	87243983	SLC7A13	TSS1500		0.77548	0.560979	-0.214501	0.000124005	No	Yes
cg05610701	1	21635527	ECE1	Body		0.578689	0.369373	-0.209316	0.000124633	No	No
cg19817104	1	197148425	ZBTB41	Body		0.679038	0.444688	-0.23435	0.000124762	No	No
cg04249817	10	135172491	FUOM	TSS1500		0.527458	0.313768	-0.213689	0.000125057	Yes	No
cg09946448	18	21812037	OSBPL1A	5'UTR		0.445628	0.227273	-0.218356	0.000125317	Yes	No
cg27448003	1	21441545	EIF4G3	5'UTR		0.784799	0.554821	-0.229979	0.00012534	No	Yes
cg06577019	9	111178219				0.533997	0.319256	-0.21474	0.000126157	No	No
cg04800041	2	187345838				0.953297	0.920217	-0.0330794	0.000126178	No	No
cg16766632	12	57530100	LRP1	Body		0.633647	0.426521	-0.207126	0.000126883	No	No
cg19794363	6	116891104	RWDD1	TSS1500		0.920567	0.841187	-0.0793807	0.000127181	No	No
cg13830221	7	101333548				0.803058	0.56626	-0.236798	0.000127279	No	No
cg04380955	17	67138637	ABCA6	TSS1500		0.522184	0.257756	-0.264428	0.000127755	Yes	Yes
cg14732874	10	90639478	STAMBPL1	TSS1500	Promoter_Associated	0.267396	0.10318	-0.164216	0.000127804	No	No
cg12077460	8	8702053	MFHAS1	Body		0.494158	0.302924	-0.191234	0.000128163	No	No
cg10817732	5	59399032	PDE4D	Body		0.788792	0.507487	-0.281305	0.000128265	No	No
cg15916373	16	10923052				0.276355	0.0468116	-0.229544	0.00012904	Yes	Yes
cg05700579	4	72651555	GC	TSS1500		0.776394	0.498634	-0.27776	0.000129058	No	No
cg06917727	15	70396123				0.936514	0.840961	-0.0955531	0.000129131	No	No
cg23069120	6	71559905	SMAP1	Body		0.937504	0.898507	-0.0389963	0.00013128	No	No
cg10776530	6	160462826	IGF2R	Body		0.686672	0.434927	-0.251745	0.000131367	Yes	Yes
cg19815992	1	197032027	F13B	Body		0.722953	0.51567	-0.207283	0.000132079	No	No
cg02506896	7	128849259	SMO	Body		0.910274	0.868306	-0.0419686	0.00013234	No	No
cg20000016	16	27227274	KDM8	ExonBnd		0.787744	0.557422	-0.230323	0.000132451	Yes	No
cg01152726	18	21452844	LAMA3	TSS200		0.905999	0.69204	-0.213959	0.000133145	No	No
cg23843398	2	242684072	D2HGDH	Body		0.912807	0.741088	-0.171718	0.000133315	No	No
cg06363937	10	75336152	USP54	TSS1500		0.576912	0.305811	-0.271101	0.000134315	Yes	Yes
cg24294626	20	17705921	BANF2	Body		0.732494	0.439835	-0.292659	0.000135075	No	No
cg13140887	3	30620333				0.760364	0.519028	-0.241336	0.000135075	Yes	No
cg00361781	5	72936787	ARHGEF28	5'UTR		0.44328	0.20724	-0.23604	0.00013517	No	No
cg05080800	11	120097186	OAF	Body		0.809135	0.68103	-0.128105	0.000135206	No	No
cg08798685	6	27730294				0.790899	0.415215	-0.375684	0.000135206	No	No
cg27017251	22	22334553	TOP3B	5'UTR		0.956347	0.920045	-0.0363017	0.000135463	No	No
cg27408431	12	53848281	PCBP2	5'UTR		0.762101	0.555862	-0.206239	0.000135822	No	No
cg09459542	14	101228239				0.739276	0.501815	-0.237461	0.000136063	No	No
cg18378955	1	203840808			Gene_Associated	0.784152	0.573361	-0.210791	0.000136093	No	No
cg17226349	5	157342933				0.567819	0.269388	-0.298431	0.000136598	Yes	No
cg07536924	7	30452952			Unclassified	0.495217	0.257955	-0.237262	0.000136598	No	Yes
cg19384681	10	35623652	CCNY	5'UTR		0.822156	0.628463	-0.193693	0.00013666	No	No
cg13136266	11	44926927	TSPAN18	5'UTR		0.853599	0.645906	-0.207692	0.00013684	No	No
cg05101972	2	102720064	IL1R1	5'UTR		0.67664	0.504418	-0.172223	0.00013691	No	No
cg18237739	10	63167726	TMEM26	3'UTR		0.801171	0.620563	-0.180608	0.000137008	No	No
cg10622456	19	56195985	EPN1	Body		0.670175	0.445331	-0.224844	0.000137327	No	No
cg20570113	9	6686506				0.758559	0.542028	-0.21653	0.000137656	No	No
cg16640378	10	35853514	CCNY	Body		0.538697	0.272437	-0.266259	0.000137803	No	No
cg01959980	2	73616832	ALMS1	Body		0.937461	0.893207	-0.0442545	0.00013798	No	No
cg02309242	3	172364605	NCEH1	5'UTR		0.795107	0.650125	-0.144982	0.000138467	No	No
cg15996534	5	150325954	LOC134466	Body		0.648764	0.344678	-0.304085	0.000139438	No	No
cg22495322	5	59619821	PDE4D	5'UTR		0.732282	0.475215	-0.257067	0.000140922	No	No
cg03497652	16	4751569	ANKS3	Body		0.817726	0.570309	-0.247417	0.000141047	No	No
cg25050723	11	1777552	HCCA2	Body	Unclassified	0.884785	0.703519	-0.181266	0.000141527	Yes	No
cg07022343	1	230208170	GALNT2	Body		0.549963	0.367173	-0.18279	0.000142122	Yes	No
cg03669245	5	80801666	SSBP2	Body		0.729399	0.433923	-0.295477	0.000142246	No	No
cg10120807	16	69350190	VPS4A	Body		0.920008	0.755991	-0.164017	0.00014233	No	No
cg11139127	12	9227173	A2M	Body		0.843897	0.733693	-0.110204	0.000143126	No	No
cg06027039	17	78044993	CCDC40	Body		0.505261	0.27283	-0.232431	0.000143356	Yes	No
cg05549626	6	157006837				0.864452	0.741184	-0.123268	0.000143609	No	No
cg04530248	20	477164	CSNK2A1	Body		0.652489	0.379138	-0.273351	0.000144694	Yes	Yes
cg21253087	9	139290292	SNAPC4	Body		0.893197	0.724488	-0.168709	0.00014508	Yes	No
cg23970675	12	11049678	PRH1-PRR4	Body		0.844494	0.716047	-0.128447	0.000145382	Yes	No
cg03603062	7	95224434	PDK4	Body		0.908232	0.679028	-0.229204	0.000145514	No	No
cg06754493	1	9615629	SLC25A33	Body		0.649506	0.3508	-0.298706	0.000146313	Yes	Yes
cg11473616	15	75041150	CYP1A2	TSS200		0.881307	0.693271	-0.188037	0.000146448	Yes	No
cg16201336	8	11755106			Unclassified_Cell_type_specific	0.44827	0.20259	-0.24568	0.00014648	Yes	Yes
cg05073386	8	142235763	SLC45A4	Body		0.934846	0.875294	-0.0595521	0.000146905	No	No
cg11466856	20	277607	ZCCHC3	TSS1500		0.685782	0.417799	-0.267983	0.000147214	No	No
cg20358372	2	146973318				0.741204	0.458896	-0.282308	0.000148037	Yes	No
cg16721492	5	68389062	SLC30A5	TSS1500	Promoter_Associated	0.941548	0.89312	-0.0484285	0.000148467	No	No
cg14794445	15	29396429	APBA2	Body	Unclassified	0.890694	0.664645	-0.226049	0.000149417	No	No
cg04592785	5	121815569	MGC32805	TSS1500		0.770529	0.545208	-0.225321	0.000149549	No	No
cg04661346	12	27676221	PPFIBP1	TSS1500	Promoter_Associated	0.518153	0.270701	-0.247452	0.000149804	No	No
cg01109250	1	41220832	NFYC	Body		0.74456	0.519612	-0.224948	0.000150284	Yes	Yes
cg06806862	3	184934396	EHHADH	Body		0.59499	0.290548	-0.304443	0.00015045	No	No
cg01835446	22	50845159	SAPS2	Body		0.891754	0.644679	-0.247075	0.000150932	No	No
cg12718049	20	57895790	EDN3	Body		0.707463	0.583037	-0.124426	0.000151245	No	No
cg06491878	2	27282579	AGBL5	Body		0.641315	0.351509	-0.289806	0.000152303	No	No
cg18032230	3	52239969	ALAS1	Body		0.940543	0.804807	-0.135735	0.00015251	No	No
cg21837030	5	173049986				0.700308	0.436873	-0.263435	0.000152916	Yes	No
cg25995854	6	169690271				0.818312	0.595336	-0.222976	0.000153201	No	No
cg02336919	11	68694943	IGHMBP2	Body		0.735412	0.484486	-0.250926	0.000153864	No	No
cg26913850	5	3093712				0.955579	0.815334	-0.140245	0.00015414	No	No
cg22832660	7	116716523	ST7-AS2	Body		0.904917	0.693397	-0.21152	0.000154494	Yes	Yes
cg18723154	2	42589822	COX7A2L	TSS1500		0.920267	0.869206	-0.0510604	0.000155433	No	No
cg25938803	2	43767347	THADA	Body		0.641671	0.391666	-0.250006	0.000155481	Yes	Yes
cg08917058	19	16178233	TPM4	TSS200	Unclassified_Cell_type_specific	0.703523	0.52017	-0.183353	0.000155857	No	No
cg02608723	17	38488757	RARA	Body		0.506769	0.186323	-0.320446	0.00015673	Yes	Yes
cg24050579	13	34574802				0.860687	0.732327	-0.12836	0.000157108	No	No
cg16301036	12	118808298	TAOK3	5'UTR	Unclassified_Cell_type_specific	0.810073	0.56935	-0.240723	0.000157108	No	No
cg11934688	3	61623299	PTPRG	Body		0.571483	0.202364	-0.369119	0.000157137	Yes	Yes
cg02200717	14	21511676	RNASE7	3'UTR		0.74891	0.545042	-0.203868	0.000157182	Yes	No
cg27406103	2	128651324				0.63719	0.378039	-0.259151	0.00015856	Yes	Yes
cg24994736	2	228718056				0.663617	0.43542	-0.228197	0.000158936	No	No
cg23702046	12	3371110	TSPAN9	Body	Unclassified_Cell_type_specific	0.752834	0.563886	-0.188948	0.000159013	Yes	Yes
cg12916140	4	77343071				0.860494	0.618802	-0.241692	0.00015905	No	No
cg22252265	5	135214177	SLC25A48	Body		0.508997	0.277977	-0.23102	0.000159087	No	No
cg13038544	12	57588198	LRP1	Body		0.872564	0.81292	-0.0596438	0.000159174	No	No
cg14172897	1	37965113	MEAF6	Body		0.538884	0.272028	-0.266856	0.000159967	No	No
cg00866564	5	149883618	NDST1	5'UTR		0.421202	0.206378	-0.214824	0.000160476	Yes	Yes
cg01178013	2	160012656	TANC1	Body		0.912318	0.840019	-0.072299	0.000162438	Yes	No
cg23911553	21	34822166	TMEM50B	3'UTR		0.708053	0.499753	-0.2083	0.000162593	No	Yes
cg16681133	8	145660464	NFKBIL2	Body		0.917424	0.838463	-0.0789609	0.000162805	No	No
cg12738241	7	152059833	KMT2C	Body		0.587969	0.378375	-0.209594	0.000162982	No	No
cg10330313	12	110975591	PPTC7	Body		0.707744	0.391212	-0.316532	0.000163125	Yes	Yes
cg10376374	8	142230421	SLC45A4	Body	Unclassified_Cell_type_specific	0.946733	0.8115	-0.135233	0.000163356	No	No
cg08189070	6	12017272	HIVEP1	Body		0.729005	0.534163	-0.194842	0.000163532	No	No
cg06905367	2	201170384	SPATS2L	TSS1500		0.781606	0.544703	-0.236903	0.000165412	No	No
cg07397710	10	101502453	CUTC	Body		0.938902	0.902017	-0.0368842	0.000165511	No	No
cg24682188	22	19428180				0.832918	0.596694	-0.236223	0.00016568	Yes	No
cg24588571	22	28255232	PITPNB	Body		0.681317	0.445225	-0.236092	0.000166863	No	No
cg07571951	7	75931608	HSPB1	TSS1500	Promoter_Associated	0.444776	0.220246	-0.22453	0.000166867	Yes	No
cg19335227	18	67241717	DOK6	Body		0.727583	0.43078	-0.296803	0.000167015	No	No
cg18825357	1	59775343	FGGY	TSS1500		0.834894	0.645736	-0.189158	0.000167504	Yes	No
cg21618852	4	77730990				0.731605	0.49263	-0.238975	0.000167726	Yes	Yes
cg12167852	17	76743311	CYTH1	Body		0.614026	0.370381	-0.243646	0.000167967	Yes	No
cg10581556	11	83372818	DLG2	5'UTR		0.919473	0.818737	-0.100736	0.000168326	Yes	No
cg10194439	11	57323696	UBE2L6	Body		0.577086	0.42386	-0.153225	0.000169458	Yes	Yes
cg26056477	12	76963168				0.829068	0.688834	-0.140234	0.000169703	No	No
cg22069559	6	36584993				0.611013	0.338499	-0.272514	0.00017016	Yes	Yes
cg13358083	14	21544249	ARHGEF40	5'UTR		0.828195	0.721407	-0.106788	0.000171707	No	No
cg26205415	1	150942787	CERS2	5'UTR		0.573414	0.357868	-0.215546	0.00017338	No	No
cg10512020	12	69950496	FRS2	5'UTR		0.81824	0.618742	-0.199498	0.000173775	Yes	No
cg12742007	14	89774031	FOXN3	Body	Unclassified_Cell_type_specific	0.79159	0.474534	-0.317056	0.000174191	No	No
cg17515620	2	63923783				0.613999	0.477101	-0.136898	0.000174595	Yes	Yes
cg00105515	17	1943561	DPH1	Body		0.940299	0.909732	-0.0305672	0.000175865	No	No
cg22696984	2	75833496				0.785621	0.591112	-0.194509	0.000176505	No	No
cg26089885	3	52824616	ITIH1	Body		0.741185	0.480815	-0.26037	0.000177629	No	No
cg18511919	5	54934456	SLC38A9	Body		0.539856	0.331622	-0.208235	0.000178097	No	No
cg12377220	16	70771627	VAC14	Body	Promoter_Associated	0.37827	0.103853	-0.274417	0.000178127	Yes	No
cg13432411	12	7296192	CLSTN3	Body		0.937565	0.891263	-0.0463022	0.000178981	No	Yes
cg15487521	5	67093339	LOC101928858	Body		0.919566	0.86478	-0.0547856	0.000179748	No	No
cg04602329	3	148852611	HPS3	Body		0.643511	0.390441	-0.25307	0.000180209	Yes	No
cg10456869	20	33896037	UQCC1	Body		0.781316	0.501851	-0.279465	0.000180617	Yes	No
cg23059375	11	74695442				0.653684	0.429257	-0.224427	0.000181191	Yes	No
cg13288863	5	115149472	CDO1	Body		0.673456	0.369102	-0.304353	0.000181191	No	No
cg26969289	1	243518241	SDCCAG8	Body		0.633385	0.300419	-0.332967	0.000181523	No	No
cg13943797	13	100303472	CLYBL	Body		0.887185	0.695526	-0.191659	0.000181534	Yes	Yes
cg22813699	8	71297531	NCOA2	5'UTR		0.974676	0.948321	-0.0263547	0.000182238	No	No
cg02082699	2	62688981				0.699396	0.4464	-0.252996	0.00018252	Yes	No
cg00613284	8	67419936	C8orf46	Body	Unclassified	0.551288	0.222288	-0.328999	0.000182796	Yes	No
cg12480142	4	186758713	SORBS2	5'UTR		0.840569	0.682191	-0.158378	0.000183018	No	No
cg05951907	2	11584825	E2F6	3'UTR		0.962747	0.880352	-0.0823944	0.000183076	No	No
cg16767964	14	21167096	RNASE4	5'UTR		0.918827	0.86958	-0.0492471	0.00018315	No	No
cg08245935	15	90232783	PEX11A	5'UTR		0.94373	0.839544	-0.104186	0.000183511	No	No
cg08189198	14	51290136	NIN	5'UTR		0.608742	0.313712	-0.295029	0.000183912	No	No
cg05265936	16	69516113				0.77954	0.556762	-0.222778	0.000184012	No	No
cg23112950	11	66369765	CCS	Body		0.615603	0.345166	-0.270437	0.000184939	Yes	No
cg22616379	20	62367648	LIME1	5'UTR	Promoter_Associated	0.651454	0.453002	-0.198451	0.000185086	Yes	No
cg22965017	12	109037840				0.737774	0.40194	-0.335833	0.0001867	Yes	No
cg00273863	6	31743961	C6orf27	Body		0.550503	0.327544	-0.222959	0.000186719	Yes	No
cg22107525	17	66951611	ABCA8	TSS200		0.637671	0.334446	-0.303225	0.000186971	Yes	No
cg02616606	12	110542578				0.619124	0.353241	-0.265883	0.000187708	Yes	Yes
cg13722419	2	160088036	TANC1	3'UTR		0.956251	0.922524	-0.0337269	0.000187887	No	No
cg13264394	3	152066605	MBNL1	Body		0.799846	0.624517	-0.175329	0.000188447	Yes	Yes
cg00376480	21	46892832	COL18A1	Body		0.635439	0.392499	-0.24294	0.000188491	Yes	No
cg11496268	14	68681391	RAD51B	Body		0.721254	0.543172	-0.178082	0.000188991	Yes	No
cg18037808	12	109059679	CORO1C	Body		0.7168	0.530192	-0.186608	0.000190406	Yes	No
cg11646706	3	58514483	ACOX2	Body		0.653928	0.352221	-0.301707	0.0001912	Yes	No
cg10665316	1	39620625	MACF1	Body		0.427858	0.187639	-0.24022	0.000191214	Yes	Yes
cg21774457	17	38800072	SMARCE1	Body		0.921541	0.875845	-0.0456956	0.000192527	No	No
cg23835287	10	121633315	MCMBP	TSS1500		0.553504	0.333335	-0.220169	0.000192926	No	No
cg09658052	13	44680547				0.894586	0.788065	-0.106521	0.000193046	No	No
cg16632096	6	33279574	TAPBP	Body		0.93099	0.868313	-0.0626773	0.000193665	No	No
cg21803983	20	3534686	ATRN	Body		0.769252	0.560877	-0.208375	0.000194173	Yes	No
cg14038077	1	243508774	MIR4677	TSS1500		0.699171	0.428327	-0.270843	0.00019508	No	Yes
cg25310288	11	3935409	STIM1	Body		0.641439	0.384359	-0.25708	0.000197021	Yes	Yes
cg23082657	19	15226044	ILVBL	3'UTR		0.658346	0.456248	-0.202098	0.000197505	No	No
cg21092551	15	29993498	TJP1	3'UTR		0.660577	0.329029	-0.331548	0.0001994	Yes	No
cg03919742	1	219728934				0.706936	0.395516	-0.31142	0.000199562	No	No
cg08349554	2	197748938	PGAP1	Body		0.93355	0.89049	-0.0430598	0.00019965	No	No
cg06802774	3	58246759	ABHD6	Body		0.6821	0.451695	-0.230406	0.000200665	Yes	Yes
cg23166590	8	142247880				0.887205	0.650693	-0.236512	0.000200974	No	No
cg18004293	21	34031007	SYNJ1	Body		0.927003	0.807791	-0.119212	0.000201064	Yes	No
cg16818160	15	67649570	IQCH	Body		0.861738	0.590217	-0.271521	0.000201369	No	No
cg03407412	2	220023684	NHEJ1	5'UTR		0.711415	0.609063	-0.102352	0.000201482	No	No
cg27411304	6	36839324	C6orf89	TSS1500		0.904846	0.748123	-0.156723	0.000201616	No	No
cg05641529	4	100242957	ADH1B	TSS1500		0.390385	0.14612	-0.244265	0.000202264	No	No
cg14511781	2	133952037	MIR7853	ExonBnd		0.447386	0.200885	-0.246501	0.000202755	Yes	Yes
cg25791868	17	76264212				0.622243	0.34406	-0.278184	0.00020339	No	No
cg11458550	1	149935518	OTUD7B	Body	Unclassified_Cell_type_specific	0.931597	0.78762	-0.143977	0.000204063	Yes	Yes
cg26656641	3	172313107				0.893366	0.760051	-0.133314	0.000205322	No	No
cg26430597	1	182354699	GLUL	Body		0.6722	0.356117	-0.316083	0.00020554	No	No
cg18792528	1	25893735	LDLRAP1	3'UTR	Unclassified	0.678715	0.426528	-0.252187	0.000205652	No	No
cg02403059	6	112407033	TUBE1	Body		0.823429	0.637441	-0.185988	0.000205837	Yes	No
cg20229047	17	34330402	CCL15	TSS1500		0.922783	0.79388	-0.128903	0.000206139	No	No
cg14253033	14	100792538	SLC25A47	Body		0.653166	0.420025	-0.233141	0.00020708	Yes	No
cg26676960	2	27282584	AGBL5	Body		0.655624	0.40646	-0.249164	0.0002073	No	No
cg17549853	21	46932386	COL18A1	3'UTR		0.917675	0.867582	-0.0500935	0.000208395	No	No
cg08986688	7	111157694	IMMP2L	Body		0.916132	0.80353	-0.112602	0.000209545	No	No
cg03444722	2	112375854				0.614546	0.395306	-0.21924	0.000211508	Yes	No
cg14906384	3	52236598	ALAS1	Body		0.633637	0.438764	-0.194873	0.000211547	Yes	No
cg19616532	10	71869135	H2AFY2	Body		0.678962	0.417273	-0.261689	0.00021155	Yes	No
cg27309294	10	71867356	H2AFY2	Body	Unclassified	0.712446	0.390373	-0.322072	0.000211608	No	No
cg12627450	3	58150638	FLNB	Body		0.659276	0.407147	-0.252129	0.000211632	Yes	Yes
cg02485629	22	41948051				0.623448	0.438743	-0.184705	0.000213487	No	No
cg24461337	1	167882440	ADCY10	5'UTR		0.735994	0.411566	-0.324428	0.000214425	Yes	No
cg25989892	4	114539482	CAMK2D	Body		0.56548	0.350296	-0.215184	0.000214555	No	No
cg23669276	2	241815194	AGXT	Body		0.842535	0.698053	-0.144481	0.000214811	Yes	No
cg02894760	9	114359776	PTGR1	5'UTR	Unclassified	0.903869	0.767663	-0.136206	0.000215007	No	No
cg16282024	8	124037666	DERL1	Body	Unclassified_Cell_type_specific	0.923216	0.861631	-0.0615846	0.000215209	No	No
cg05386454	2	234888671	TRPM8	Body		0.851673	0.646387	-0.205286	0.000215253	Yes	No
cg20814021	3	111673575	PHLDB2	Body		0.570244	0.351458	-0.218787	0.000215606	No	No
cg08304279	1	212093844				0.520889	0.235749	-0.28514	0.000215863	Yes	No
cg01768433	5	90185030	GPR98	Body		0.931829	0.878241	-0.0535876	0.000215987	No	No
cg13133980	8	48571054	SPIDR	Body		0.714213	0.442281	-0.271932	0.000216411	Yes	Yes
cg15013349	6	43746364	VEGFA	Body		0.957136	0.917464	-0.0396721	0.000217216	No	No
cg02101707	1	201819402	IPO9	Body		0.483122	0.256555	-0.226566	0.000217477	No	No
cg11342966	1	63066512	ANGPTL3	Body		0.825869	0.68516	-0.14071	0.000217536	No	No
cg09259772	7	12726089	ARL4A	TSS1500	Promoter_Associated	0.537034	0.174979	-0.362055	0.000217928	Yes	Yes
cg22931795	3	54851924	CACNA2D3	Body		0.755258	0.519201	-0.236057	0.000218894	No	No
cg27304952	12	52077539	SCN8A	Body		0.805271	0.62504	-0.180232	0.000218928	Yes	No
cg07934332	12	7665157				0.872594	0.694162	-0.178432	0.000220545	Yes	Yes
cg15082394	6	33264525	RGL2	Body		0.83171	0.683128	-0.148582	0.00022085	No	No
cg20661518	11	11953120	USP47	Body	Gene_Associated_Cell_type_specific	0.33011	0.170024	-0.160086	0.00022096	Yes	Yes
cg23889052	11	73746281	C2CD3	Body		0.935776	0.848012	-0.0877636	0.000221237	No	No
cg26094730	9	738263	KANK1	Body		0.571839	0.347618	-0.224221	0.000221381	No	No
cg25728350	7	123345457	WASL	Body		0.569048	0.401609	-0.16744	0.000221708	Yes	No
cg14040985	7	12714591			Unclassified_Cell_type_specific	0.646142	0.374517	-0.271624	0.000221782	No	Yes
cg16149943	21	46932082	COL18A1	Body		0.784526	0.668667	-0.11586	0.000221856	No	No
cg11330918	11	44949135	TSPAN18	Body	Unclassified	0.841714	0.567705	-0.274009	0.000222138	No	No
cg22126849	10	72338599				0.823523	0.653886	-0.169637	0.00022243	No	No
cg06895810	10	5668687				0.552676	0.208078	-0.344598	0.000226302	Yes	Yes
cg17757514	8	8881121	ERI1	Body		0.765737	0.530871	-0.234866	0.000226311	No	No
cg12304855	9	92457474				0.747754	0.480169	-0.267585	0.000227273	Yes	Yes
cg04449224	22	50838352	PPP6R2	Body	Unclassified_Cell_type_specific	0.449229	0.26658	-0.18265	0.000228007	No	No
cg22337509	1	204093899	SOX13	Body		0.907782	0.861067	-0.0467151	0.000228778	No	No
cg08324001	22	30978126	PES1	Body		0.940786	0.845504	-0.0952826	0.000231397	No	No
cg19140508	8	38259225	LETM2	Body		0.56439	0.310864	-0.253526	0.000231975	No	No
cg22988305	3	52240549	ALAS1	Body		0.942593	0.837461	-0.105132	0.000232836	No	No
cg13796605	13	45044964	TSC22D1	5'UTR		0.668261	0.465219	-0.203043	0.000232996	No	No
cg15501174	6	128842659	PTPRK	TSS1500		0.840503	0.708062	-0.132441	0.000233071	No	No
cg22222502	5	150161551	SMIM3	5'UTR		0.692946	0.387145	-0.305801	0.000234082	No	No
cg24973483	17	80112997	CCDC57	Body		0.799081	0.674913	-0.124168	0.000234366	No	No
cg19137695	14	32049692	NUBPL	Body		0.890092	0.759073	-0.131018	0.000234928	Yes	Yes
cg07725925	16	89976287	TCF25	Body	Unclassified	0.790923	0.629095	-0.161828	0.000235069	No	No
cg08559651	9	115536808	SNX30	Body		0.628781	0.402101	-0.22668	0.000235457	Yes	No
cg06376771	12	16137468	DERA	Body		0.895604	0.749612	-0.145992	0.000235458	Yes	No
cg06591798	11	108345642	KDELC2	Body		0.821467	0.569226	-0.252242	0.000237099	Yes	No
cg23865479	1	88292368				0.814454	0.647747	-0.166707	0.000237432	No	No
cg14609948	4	100064381	ADH4	Body		0.759103	0.485965	-0.273138	0.000237776	No	No
cg20185964	4	39472244	LIAS	Body		0.680091	0.447104	-0.232986	0.000239247	Yes	No
cg00485203	17	54945376	DGKE	3'UTR		0.82135	0.642405	-0.178945	0.000239247	Yes	No
cg06700146	17	6926400	BCL6B	1stExon	Unclassified	0.441153	0.187743	-0.253409	0.000239544	No	No
cg05274794	19	19454873	MAU2	Body	Gene_Associated	0.923686	0.881925	-0.0417615	0.00024093	No	No
cg04263383	1	63067173	ANGPTL3	Body		0.592185	0.40166	-0.190525	0.000241251	No	No
cg06216296	18	76528058				0.891055	0.718691	-0.172363	0.000241439	No	No
cg19501502	10	12401458	CAMK1D	Body	Unclassified_Cell_type_specific	0.567305	0.337477	-0.229828	0.000241644	Yes	Yes
cg26515926	7	139453581	HIPK2	Body		0.828573	0.580113	-0.24846	0.000242863	Yes	Yes
cg21949305	22	24828655	C22orf45	Body		0.697382	0.426672	-0.27071	0.00024588	Yes	No
cg00849854	17	17780937	TOM1L2	Body		0.620373	0.343296	-0.277077	0.000245984	Yes	No
cg25902823	2	158957800	UPP2	TSS1500		0.74452	0.525569	-0.218951	0.000246094	Yes	No
cg13540550	2	26542842	ADGRF3	TSS1500		0.931126	0.881828	-0.0492981	0.000246378	No	No
cg14410198	9	37424897	GRHPR	Body		0.856769	0.692412	-0.164357	0.000246687	No	No
cg09139153	4	69731216				0.691646	0.49949	-0.192156	0.000250643	No	No
cg21321273	1	207238222	PFKFB2	Body		0.920572	0.747971	-0.172601	0.000251637	No	No
cg01094580	2	191796184	GLS	Body		0.949055	0.911101	-0.037954	0.000252115	No	No
cg06325864	13	99476861	DOCK9	Body		0.621228	0.372387	-0.248841	0.000252192	Yes	No
cg25780389	10	114134915	ACSL5	TSS1500	Promoter_Associated	0.569928	0.236083	-0.333845	0.000253427	No	No
cg06919205	16	57477978	CIAPIN1	5'UTR		0.648766	0.403137	-0.245628	0.000253679	No	No
cg22203805	2	191519966	NAB1	5'UTR		0.615727	0.305213	-0.310515	0.00025376	No	No
cg15979123	6	155632375	TFB1M	Body		0.569267	0.294655	-0.274612	0.000254005	No	No
cg09940188	17	1686671	SMYD4	Body	Unclassified	0.829734	0.641976	-0.187758	0.00025505	No	No
cg09727934	5	147827514				0.889108	0.753588	-0.13552	0.000255177	No	No
cg12232146	12	76347937				0.581664	0.359089	-0.222575	0.000255903	No	No
cg24460976	19	13292854			Unclassified_Cell_type_specific	0.724452	0.401725	-0.322726	0.000256761	No	No
cg00516030	6	132273126	CTGF	TSS1500		0.422966	0.277141	-0.145824	0.000257423	No	No
cg12698270	14	21553768	ARHGEF40	Body		0.649089	0.424287	-0.224802	0.000257534	Yes	Yes
cg10692321	16	27225295	KDM8	Body		0.799032	0.556357	-0.242675	0.000257567	No	No
cg11543393	17	79042967	BAIAP2	Body		0.640146	0.468224	-0.171922	0.000258477	Yes	Yes
cg22052041	5	154109245	LARP1	Body		0.610846	0.33879	-0.272056	0.00025894	No	No
cg07148167	15	29403393	APBA2	Body		0.898562	0.689755	-0.208807	0.000259645	No	No
cg10042298	11	78024311	GAB2	Body		0.811519	0.588053	-0.223466	0.000261218	No	No
cg23645410	11	93868198	PANX1	Body		0.752249	0.587767	-0.164483	0.000261517	No	No
cg11090559	15	29969272				0.62907	0.3769	-0.25217	0.00026166	No	No
cg04378604	4	54052273	SCFD2	Body		0.828732	0.643615	-0.185117	0.000262839	No	No
cg19445734	2	55566679	CCDC88A	Body		0.933685	0.890871	-0.0428138	0.000263253	No	No
cg00624514	10	70190402	DNA2	ExonBnd		0.877461	0.779722	-0.0977392	0.000263436	No	No
cg16351441	11	63057592	SLC22A10	5'UTR		0.5819	0.322086	-0.259814	0.000263443	No	No
cg16086807	5	78271020	ARSB	Body		0.842175	0.748061	-0.0941141	0.000264016	No	No
cg06199909	13	99992219	UBAC2	Body		0.815187	0.584071	-0.231116	0.00026466	Yes	No
cg06112835	11	68658793	MRPL21	3'UTR		0.514664	0.193015	-0.321649	0.000265346	No	No
cg17534464	3	194218750			Gene_Associated_Cell_type_specific	0.450108	0.192824	-0.257284	0.000266724	Yes	No
cg24024752	3	145866227	PLOD2	Body		0.575482	0.347999	-0.227483	0.000267278	No	No
cg01351758	22	31887140	EIF4ENIF1	TSS1500		0.86413	0.777051	-0.0870794	0.000267345	No	No
cg23255123	4	2517663				0.698509	0.488558	-0.209951	0.000267351	Yes	No
cg23102783	19	10609315	KEAP1	Body		0.481623	0.196063	-0.28556	0.000267598	Yes	Yes
cg12325755	10	75778133	VCL	Body		0.491779	0.272535	-0.219243	0.000267787	Yes	Yes
cg09110922	20	19866746				0.626533	0.351701	-0.274832	0.000267821	Yes	No
cg09397716	14	55186387	SAMD4A	Body		0.787699	0.575949	-0.21175	0.000268056	Yes	Yes
cg01818083	13	80445478	LINC00382	TSS1500		0.63628	0.413922	-0.222357	0.000268213	No	No
cg10318323	5	132162526	SHROOM1	5'UTR		0.695421	0.498333	-0.197088	0.000268455	Yes	No
cg26362078	5	27036352	CDH9	5'UTR		0.846816	0.687345	-0.159471	0.000268648	No	No
cg08701064	19	45448439	APOC4	Body		0.652052	0.474264	-0.177788	0.000269549	No	No
cg16698721	19	8316117	CERS4	ExonBnd		0.613703	0.360205	-0.253498	0.000269589	Yes	Yes
cg05961499	10	103442343	FBXW4	Body		0.498043	0.206126	-0.291917	0.000270311	Yes	No
cg13475860	9	84371897				0.933184	0.816693	-0.116492	0.000270629	No	No
cg24548797	17	80022075	DUS1L	Body		0.698356	0.55087	-0.147485	0.000271808	Yes	Yes
cg23932689	12	110173904	FAM222A	5'UTR		0.70694	0.500079	-0.206861	0.000273982	Yes	No
cg07471507	8	81086294				0.83057	0.661003	-0.169566	0.000273982	No	No
cg04242898	22	43043131	CYB5R3	TSS200		0.54323	0.335321	-0.207909	0.000274861	Yes	No
cg09400963	7	32555839	AVL9	Body		0.75753	0.543632	-0.213898	0.000275142	No	No
cg24755006	1	206699962	RASSF5	Body		0.702295	0.452169	-0.250126	0.0002759	Yes	No
cg02102889	4	139164723	SLC7A11	TSS1500		0.70748	0.439492	-0.267988	0.000276158	No	No
cg11842367	1	78703580	MGC27382	Body		0.68791	0.419314	-0.268596	0.000276468	Yes	No
cg09610644	3	197249274	BDH1	Body		0.815421	0.633114	-0.182307	0.0002774	No	No
cg04394031	11	65416901	SIPA1	Body		0.751816	0.609152	-0.142664	0.000279003	No	No
cg05596876	15	29969720				0.779653	0.5897	-0.189953	0.000281331	No	No
cg21191726	20	46086203				0.809313	0.594758	-0.214555	0.000281658	No	No
cg10201851	1	233809852				0.854797	0.718218	-0.136579	0.000281967	Yes	No
cg26220316	15	44792763	CTDSPL2	Body		0.689118	0.477781	-0.211337	0.000281981	No	No
cg02344497	3	27472828	SLC4A7	Body		0.692845	0.393134	-0.299711	0.000282138	No	No
cg07726085	19	59022705	SLC27A5	1stExon		0.749629	0.557108	-0.192521	0.000282572	No	No
cg03321192	9	117091360	ORM2	TSS1500		0.647556	0.382042	-0.265514	0.000282796	Yes	Yes
cg16190128	20	14693044	MACROD2	Body		0.583683	0.339629	-0.244055	0.000282864	Yes	No
cg12363726	17	79011542	BAIAP2	Body		0.670866	0.445459	-0.225407	0.000284854	Yes	No
cg17507608	1	68113012				0.424979	0.19626	-0.228718	0.000285102	Yes	Yes
cg19299755	11	116706051			Promoter_Associated_Cell_type_specific	0.554358	0.314423	-0.239935	0.000285634	Yes	No
cg17213304	5	78364769	BHMT2	TSS1500		0.918251	0.811864	-0.106387	0.000286753	No	No
cg06991955	16	2114232	TSC2	Body		0.887891	0.812681	-0.0752101	0.000287069	No	No
cg01843021	17	1458690	PITPNA	Body		0.52185	0.314652	-0.207198	0.000289697	No	No
cg07670266	16	2087377	SLC9A3R2	Body		0.817405	0.63855	-0.178855	0.000291371	No	No
cg15934752	15	91497429	RCCD1	TSS1500	Unclassified_Cell_type_specific	0.857696	0.744038	-0.113657	0.000291407	No	No
cg04558587	9	33287321			Unclassified	0.669879	0.451721	-0.218158	0.00029186	No	Yes
cg16345795	2	8816914			Unclassified_Cell_type_specific	0.383712	0.12331	-0.260402	0.000292058	Yes	No
cg23717174	15	80466823	FAH	Body		0.758955	0.590494	-0.168462	0.000293913	Yes	Yes
cg17170437	6	44197198	SLC29A1	Body		0.75884	0.528719	-0.230121	0.000295806	Yes	Yes
cg08487985	12	27167812	TM7SF3	TSS1500	Promoter_Associated	0.488328	0.164866	-0.323462	0.000295817	No	No
cg27330193	3	114137930	ZBTB20	5'UTR	Unclassified_Cell_type_specific	0.568833	0.247731	-0.321102	0.000298294	No	Yes
cg09563400	3	27509190	SLC4A7	Body	Unclassified_Cell_type_specific	0.459542	0.217935	-0.241607	0.000299433	No	No
cg03781234	11	126506851	KIRREL3	Body		0.749064	0.474529	-0.274535	0.00029963	No	No
cg23009865	15	65615447				0.479549	0.103385	-0.376164	0.000300193	No	No
cg06077738	3	63872429	ATXN7	5'UTR		0.848572	0.653471	-0.195101	0.000300892	No	No
cg11755245	3	184969918	EHHADH	5'UTR		0.715986	0.460271	-0.255715	0.000301952	No	No
cg01571491	17	72440050	GPRC5C	Body		0.756418	0.568066	-0.188352	0.000302349	Yes	No
cg05447556	22	38377633	SOX10	Body		0.607744	0.409772	-0.197972	0.000303748	Yes	No
cg19727188	3	126185804	ZXDC	Body		0.673451	0.409235	-0.264216	0.000303987	Yes	Yes
cg25018111	4	46933897	GABRA4	Body	Unclassified_Cell_type_specific	0.926551	0.76222	-0.164331	0.000304175	No	No
cg05511872	11	70824260	SHANK2	Body	Unclassified_Cell_type_specific	0.488984	0.265518	-0.223467	0.000307414	No	No
cg12970927	18	60106215				0.842917	0.644502	-0.198414	0.000307445	No	No
cg08665772	1	160051377	KCNJ9	5'UTR		0.507725	0.238002	-0.269724	0.000308305	No	No
cg07858796	2	201826595	ORC2	5'UTR		0.552008	0.299479	-0.252529	0.000308513	Yes	Yes
cg15770702	17	43384845	MAP3K14	5'UTR	Unclassified	0.396551	0.066021	-0.33053	0.000308544	Yes	Yes
cg09834258	19	4268714	CCDC94	3'UTR		0.658638	0.374232	-0.284406	0.000308814	Yes	Yes
cg26765239	12	2936469	NRIP2	Body		0.914286	0.787568	-0.126718	0.000310717	No	No
cg14041462	9	130551579	CDK9	Body		0.655678	0.447578	-0.2081	0.000310813	Yes	No
cg01321912	9	33241467	SPINK4	Body		0.492456	0.349128	-0.143327	0.000311066	No	No
cg14862864	6	128434269	PTPRK	Body		0.904206	0.798428	-0.105777	0.000311458	No	No
cg16879580	4	74284967	ALB	Body		0.727016	0.557842	-0.169174	0.000312325	No	No
cg16882927	8	28246789				0.790611	0.628107	-0.162504	0.000313106	No	No
cg06172859	6	117866589	DCBLD1	Body		0.79734	0.558194	-0.239146	0.000313561	Yes	Yes
cg02074274	21	45178331	PDXK	3'UTR		0.693152	0.42661	-0.266542	0.000314737	Yes	Yes
cg06349851	3	64193180	PRICKLE2	5'UTR		0.69832	0.495308	-0.203012	0.000314762	No	No
cg15018620	9	123770407	C5	Body		0.889626	0.81955	-0.0700761	0.000315557	No	No
cg03634729	18	21452829	LAMA3	TSS200		0.624408	0.359337	-0.265071	0.000315697	No	No
cg06747752	16	70750623	VAC14	Body		0.901204	0.712708	-0.188496	0.000316653	No	No
cg02742281	16	3027577	PKMYT1	Body		0.679406	0.384537	-0.294869	0.000317358	No	No
cg03339071	6	162793266	PARK2	Body		0.856584	0.700928	-0.155656	0.000317981	No	No
cg14372433	14	77783299	POMT2	Body		0.443058	0.270465	-0.172594	0.000319244	Yes	No
cg03539151	9	6805732	KDM4C	Body		0.747584	0.520088	-0.227496	0.000320989	No	No
cg08173959	19	4268802	CCDC94	3'UTR		0.822915	0.625948	-0.196967	0.000321615	Yes	No
cg22461149	5	59732645	PDE4D	5'UTR		0.923433	0.701932	-0.221501	0.000322355	No	No
cg00830121	16	85904858				0.889979	0.844275	-0.0457041	0.000322481	No	No
cg15655369	20	49135042	PTPN1	5'UTR		0.765399	0.492005	-0.273393	0.000322519	No	No
cg03976543	4	8221101	SH3TC1	Body		0.577445	0.440596	-0.136849	0.000323107	No	No
cg04158385	9	112015825	EPB41L4B	ExonBnd		0.921261	0.762747	-0.158513	0.000324521	Yes	No
cg26485825	18	21452895	LAMA3	TSS200		0.747704	0.453154	-0.29455	0.000325261	No	No
cg19018883	1	207237974	PFKFB2	Body		0.87404	0.603997	-0.270043	0.000327405	No	No
cg01927043	4	155530694	FGG	Body		0.804759	0.530586	-0.274173	0.000328777	No	No
cg02399167	4	43135064				0.927854	0.887254	-0.0405997	0.000329097	No	No
cg09923715	3	46027565	FYCO1	5'UTR		0.586623	0.343958	-0.242665	0.000330325	Yes	No
cg27470872	3	81720682	GBE1	Body		0.959769	0.931342	-0.0284263	0.000330619	No	No
cg20288994	3	47483991	SCAP	Body		0.819222	0.663713	-0.155508	0.000333803	Yes	No
cg13898459	19	4518598	PLIN4	TSS1500		0.506923	0.284012	-0.222912	0.000335822	Yes	Yes
cg22491320	2	133998732	NCKAP5	Body		0.809559	0.541361	-0.268198	0.000336956	No	No
cg08339159	4	155507878	FGA	Body		0.77557	0.487044	-0.288526	0.000337162	No	No
cg22259285	12	26783594	ITPR2	Body	Unclassified_Cell_type_specific	0.673312	0.379138	-0.294174	0.00033723	Yes	No
cg11518830	9	90117461	DAPK1	Body		0.431785	0.229208	-0.202577	0.000337478	Yes	Yes
cg25753595	2	201170283	SPATS2L	TSS1500		0.758503	0.536793	-0.221711	0.000338902	No	No
cg03787092	2	205558073	PARD3B	Body		0.867756	0.743521	-0.124235	0.000339544	No	No
cg06538751	6	143173004	HIVEP2	5'UTR		0.697967	0.424374	-0.273593	0.000343545	No	No
cg00518276	11	106148020				0.662397	0.439206	-0.22319	0.000343663	No	No
cg09148480	14	94803762				0.795191	0.616043	-0.179148	0.000344835	No	No
cg10740880	2	170365212	KBTBD10	TSS1500		0.956086	0.930057	-0.0260292	0.000345771	No	No
cg10431393	16	8824239	ABAT	5'UTR		0.595523	0.366733	-0.22879	0.000346507	Yes	No
cg01062113	11	93865443	PANX1	Body		0.898777	0.774685	-0.124092	0.000346732	No	No
cg11804304	20	36424641	CTNNBL1	Body		0.900353	0.773055	-0.127298	0.000351808	No	No
cg24502588	16	48281305	MIR548AE2	Body		0.760316	0.553491	-0.206825	0.000352191	No	No
cg14746668	2	198049836	ANKRD44	Body		0.47151	0.256432	-0.215078	0.000352307	Yes	Yes
cg08083213	3	50325579	IFRD2	3'UTR		0.948436	0.920077	-0.0283598	0.000352307	No	No
cg05936800	1	173020492	TNFSF18	TSS1500		0.914964	0.850416	-0.0645486	0.000352396	No	No
cg11620730	10	35508344			Unclassified	0.838339	0.762816	-0.0755223	0.000353526	No	No
cg14567513	17	80535903	FOXK2	Body		0.899255	0.78535	-0.113905	0.000353925	Yes	No
cg12381367	10	121041196	GRK5	Body		0.56047	0.248643	-0.311827	0.000354665	No	No
cg11028052	15	81154387	KIAA1199	5'UTR		0.822962	0.670837	-0.152125	0.000357965	No	No
cg26511075	5	36301436	RANBP3L	1stExon		0.544636	0.333028	-0.211608	0.000358098	No	No
cg22565399	5	176890677	DBN1	Body		0.95742	0.923945	-0.0334752	0.000359326	No	No
cg06612736	9	72375599	PTAR1	TSS1500		0.915365	0.801538	-0.113828	0.000361213	No	No
cg24522085	2	169556419	LASS6	Body		0.641077	0.380701	-0.260376	0.000362583	Yes	Yes
cg11445909	6	86383772				0.790782	0.607575	-0.183206	0.000363569	Yes	Yes
cg06055033	11	63057501	SLC22A10	5'UTR		0.780138	0.586441	-0.193697	0.0003636	Yes	No
cg20353780	12	118588556	TAOK3	3'UTR		0.759234	0.559909	-0.199325	0.000364864	No	No
cg08736185	22	22032274	PPIL2	Body		0.684958	0.431955	-0.253003	0.000365129	Yes	No
cg03957885	10	89855267				0.84431	0.660793	-0.183518	0.000366044	No	No
cg21630292	7	47569853	TNS3	5'UTR		0.92879	0.839743	-0.0890469	0.000366472	Yes	No
cg05646745	10	135172466	FUOM	TSS1500		0.525257	0.323513	-0.201744	0.00036847	Yes	No
cg22601649	1	100138563	PALMD	Body		0.795814	0.591114	-0.2047	0.000370221	No	No
cg18609061	11	117700270	FXYD2	TSS1500		0.796488	0.525909	-0.27058	0.000371754	No	No
cg13458914	2	20799160				0.401013	0.168249	-0.232764	0.000371888	Yes	Yes
cg04444450	8	71287909	NCOA2	5'UTR		0.62169	0.37774	-0.24395	0.000372398	No	No
cg09124484	1	172930130				0.511041	0.264252	-0.246789	0.000373255	Yes	No
cg27440965	20	43954866	SDC4	3'UTR		0.906668	0.854614	-0.0520541	0.000374485	No	No
cg23294346	15	42254328	EHD4	Body		0.735862	0.509605	-0.226257	0.000375255	No	No
cg26389955	17	64640562	PRKCA	Body		0.764395	0.615637	-0.148758	0.000375326	No	No
cg01329098	2	55213557	RTN4	Body		0.750481	0.487475	-0.263006	0.00037708	No	No
cg09579704	6	30166164	TRIM26	Body		0.86667	0.771859	-0.0948112	0.000378755	No	No
cg00149684	1	155097375				0.747289	0.552685	-0.194604	0.000378797	Yes	No
cg13101941	3	30557949				0.620019	0.335323	-0.284697	0.000382314	No	No
cg15045356	11	11969590	USP47	Body		0.655588	0.368988	-0.2866	0.000383203	Yes	No
cg07161822	7	101178717	COL26A1	Body		0.589513	0.344838	-0.244675	0.000383237	Yes	No
cg08341278	15	79283460	RASGRF1	Body		0.758923	0.534063	-0.22486	0.00038389	No	No
cg14723284	21	46370511	C21orf70	Body	Gene_Associated	0.914325	0.866534	-0.047791	0.000384856	No	No
cg23813171	11	61101763	TKFC	5'UTR		0.761479	0.508881	-0.252598	0.000385514	Yes	No
cg13332222	15	58433632	AQP9	Body		0.784427	0.406911	-0.377516	0.000386272	No	No
cg08720998	4	184183163	WWC2	Body	Unclassified	0.632737	0.468956	-0.163782	0.000386272	No	No
cg17506734	9	98664053	ERCC6L2	Body		0.639336	0.392892	-0.246445	0.000387716	Yes	Yes
cg21261403	7	80102452	GNAT3	Body		0.386858	0.216694	-0.170164	0.000388246	Yes	No
cg21692534	3	142663498				0.425696	0.201905	-0.223792	0.000389325	No	No
cg06930957	3	138829117	BPESC1	Body		0.580024	0.343848	-0.236176	0.000390548	Yes	No
cg07877356	12	50146761	TMBIM6	ExonBnd		0.895295	0.79654	-0.098755	0.000390703	No	No
cg08370546	7	56160770	PHKG1	TSS200		0.393045	0.175775	-0.21727	0.000391502	No	No
cg04482817	1	43123399	PPIH	TSS1500	Promoter_Associated	0.523345	0.282908	-0.240437	0.000391988	No	No
cg21545535	5	176809747			Unclassified_Cell_type_specific	0.587102	0.398182	-0.18892	0.000392156	No	No
cg27474897	2	199480893				0.61195	0.295667	-0.316282	0.000392764	Yes	No
cg11240646	3	76736700				0.776524	0.569463	-0.207061	0.000392836	No	No
cg07909862	1	23609601	LINC01355	Body		0.676834	0.422544	-0.25429	0.000393131	No	Yes
cg27177296	3	190030195	CLDN1	Body		0.811887	0.609756	-0.202131	0.000393559	No	No
cg08034835	4	74316219	AFP	Body		0.577739	0.441792	-0.135947	0.000394537	No	No
cg05266302	9	90255400	DAPK1	Body		0.534159	0.203569	-0.33059	0.000394752	Yes	Yes
cg11251048	9	32292856				0.866079	0.726935	-0.139144	0.000394963	No	No
cg20725239	11	124805963	HEPACAM	5'UTR	Unclassified_Cell_type_specific	0.647282	0.341258	-0.306024	0.000395023	Yes	No
cg02857774	13	98893039	FARP1	Body		0.837188	0.56965	-0.267538	0.000395023	No	No
cg26337821	7	123364675	WASL	Body		0.72124	0.561573	-0.159668	0.000395202	No	No
cg03423441	13	111901417	ARHGEF7	Body		0.64763	0.36349	-0.28414	0.000396469	Yes	No
cg17764322	2	236684609	AGAP1	Body		0.883953	0.821285	-0.0626681	0.00039716	No	No
cg02989660	2	202445041	ALS2CR11	Body		0.883539	0.671005	-0.212534	0.000397375	No	No
cg16538295	10	5944997	FBXO18	ExonBnd		0.933989	0.727368	-0.206622	0.00039845	No	No
cg03493513	10	13925050	FRMD4A	Body		0.554643	0.500858	-0.0537847	0.000398974	No	No
cg21313487	7	46565781				0.886289	0.751833	-0.134456	0.000399505	No	No
cg13581015	12	1769824			Unclassified_Cell_type_specific	0.428867	0.17617	-0.252698	0.000400005	Yes	Yes
cg03177220	3	45117862				0.81219	0.674541	-0.137649	0.000400576	No	No
cg05582016	11	67914052				0.579882	0.34805	-0.231832	0.00040116	Yes	No
cg01695348	3	113616235	GRAMD1C	TSS200		0.503511	0.281926	-0.221585	0.000402613	Yes	No
cg13423054	3	160192028				0.824742	0.680314	-0.144428	0.000402706	No	No
cg03856510	7	130563027	MIR29B1	TSS1500	Unclassified_Cell_type_specific	0.944908	0.919892	-0.025016	0.000402881	No	No
cg21758446	12	71518879	TSPAN8	3'UTR	Unclassified_Cell_type_specific	0.636427	0.392747	-0.243679	0.00040299	No	No
cg24118773	5	172287924	ERGIC1	Body		0.431078	0.237364	-0.193714	0.000404273	Yes	No
cg22041417	19	16178195	TPM4	TSS200	Unclassified_Cell_type_specific	0.533717	0.310661	-0.223056	0.000405321	No	No
cg17148946	2	191001741	C2orf88	TSS1500		0.961723	0.922069	-0.0396544	0.000407728	No	No
cg10168726	5	17664567				0.728618	0.419214	-0.309403	0.000407954	No	No
cg23435661	14	68699723	RAD51B	Body		0.503808	0.211203	-0.292605	0.000408704	Yes	No
cg17054691	17	79813439	P4HB	Body		0.887054	0.763851	-0.123203	0.000409412	No	No
cg06604497	12	11049695	PRH1-PRR4	Body		0.837854	0.675701	-0.162153	0.000412476	Yes	No
cg03411525	17	66609980				0.613133	0.392773	-0.220361	0.00041301	Yes	No
cg25220116	17	17486103	PEMT	TSS1500		0.854577	0.704829	-0.149748	0.000415936	Yes	No
cg22222965	14	91948818	PPP4R3A	Body		0.668893	0.449982	-0.218911	0.000416158	No	No
cg14064637	19	4377137	SH3GL1	Body		0.55169	0.419822	-0.131869	0.000416439	No	No
cg05196076	16	87404139	FBXO31	Body		0.896976	0.808679	-0.0882969	0.000417889	No	No
cg24699097	17	29795469	RAB11FIP4	Body		0.860405	0.690158	-0.170247	0.00041805	No	No
cg06510642	2	231191880	SP140L	TSS200	Promoter_Associated	0.343742	0.055069	-0.288673	0.000418132	Yes	No
cg19886683	12	89230133				0.752143	0.467306	-0.284837	0.000420007	No	No
cg23084950	17	41236928	BRCA1	Body		0.784154	0.645589	-0.138565	0.000420243	Yes	Yes
cg06686712	12	7033332	ATN1	TSS1500	Unclassified	0.647195	0.444743	-0.202452	0.000420433	No	No
cg03540339	5	59661025	PDE4D	5'UTR		0.810954	0.621721	-0.189233	0.0004216	No	No
cg27016923	3	22148243				0.681029	0.424	-0.257029	0.000422027	Yes	Yes
cg03508063	17	7124385	DLG4	TSS1500	Promoter_Associated	0.637038	0.433807	-0.203232	0.000423017	No	No
cg23812195	1	100431666			Unclassified_Cell_type_specific	0.578322	0.342883	-0.235439	0.000426846	Yes	No
cg26890815	8	141828343	PTK2	Body		0.745459	0.491753	-0.253706	0.000428622	Yes	Yes
cg06736138	19	45444860	APOC4	TSS1500		0.826694	0.716577	-0.110117	0.000428717	No	No
cg04109330	16	10608872				0.706372	0.518799	-0.187574	0.000429146	Yes	Yes
cg00643007	1	8043198	PARK7	Body		0.882062	0.832526	-0.0495361	0.000430393	No	No
cg23046847	1	156359253				0.932596	0.891874	-0.040722	0.000430469	No	No
cg09936341	2	110380757				0.883072	0.754864	-0.128208	0.000431861	Yes	No
cg23560640	2	109471899	CCDC138	Body	Unclassified_Cell_type_specific	0.736458	0.573626	-0.162832	0.000431954	No	No
cg23097878	11	45879730	CRY2	Body		0.654481	0.405772	-0.248709	0.000433289	No	No
cg09120171	17	26380792	NLK	Body		0.635733	0.445957	-0.189775	0.000433925	No	No
cg24864413	6	160542732	SLC22A1	TSS200		0.793101	0.600331	-0.19277	0.000434617	Yes	Yes
cg15907819	5	27119093				0.845571	0.608629	-0.236942	0.000435259	No	No
cg25940746	2	174856441				0.448148	0.173232	-0.274916	0.000436731	Yes	Yes
cg05857143	15	85455724	SLC28A1	Body		0.358747	0.156216	-0.202531	0.000438149	Yes	No
cg01878722	17	80680451	FN3KRP	Body		0.701568	0.454498	-0.247071	0.000439041	No	No
cg00842076	14	89881835	FOXN3	5'UTR		0.590895	0.366693	-0.224202	0.000440654	No	No
cg04049033	17	1553661	RILP	TSS1500		0.685816	0.470306	-0.21551	0.000440695	Yes	No
cg18801275	8	109255215	EIF3E	Body		0.839913	0.632473	-0.20744	0.000442668	No	No
cg08217447	4	39063331	KLHL5	TSS1500		0.826463	0.655001	-0.171463	0.000443112	No	No
cg07630327	5	131008111	FNIP1	Body		0.49728	0.227617	-0.269663	0.000443402	No	Yes
cg02351575	15	60739879	NARG2	Body		0.779935	0.683999	-0.0959359	0.000443809	No	No
cg16317901	17	75283800	2019-09-09	TSS200		0.510817	0.282593	-0.228224	0.000446237	Yes	No
cg18251122	13	28211881	POLR1D	5'UTR		0.954472	0.894874	-0.0595983	0.000446501	No	No
cg20384542	6	42533883	UBR2	Body		0.547812	0.264488	-0.283324	0.000446605	Yes	No
cg21376058	1	9131028	SLC2A5	TSS1500		0.88195	0.716583	-0.165368	0.000446866	No	No
cg09869167	10	95428731	C10orf4	3'UTR		0.926023	0.805378	-0.120645	0.000446866	No	No
cg04270747	3	15675929	BTD	Body		0.687673	0.417963	-0.26971	0.000447007	Yes	No
cg00029647	3	52821391	ITIH1	Body		0.864631	0.699241	-0.16539	0.00044813	No	No
cg18076732	13	49832342	CDADC1	Body	Promoter_Associated_Cell_type_specific	0.852481	0.618071	-0.234409	0.000450057	No	No
cg27465452	2	201390016	SGOL2	TSS1500		0.90655	0.806701	-0.0998487	0.000451643	No	No
cg13764763	5	142785501	NR3C1	TSS1500	Promoter_Associated	0.926899	0.787652	-0.139248	0.000452296	No	No
cg00533827	2	86163827				0.686552	0.48286	-0.203693	0.000452779	Yes	Yes
cg24099605	14	95035773	SERPINA4	Body		0.886313	0.783135	-0.103178	0.000453608	Yes	No
cg13617154	2	73868507	NAT8	Body		0.718579	0.451753	-0.266826	0.000454272	Yes	Yes
cg24631526	20	62367961	LIME1	TSS200	Promoter_Associated	0.585305	0.340446	-0.244859	0.000455315	Yes	No
cg15377409	6	27730551	LOC100131289	Body		0.684409	0.409767	-0.274642	0.000455315	No	No
cg02712854	12	50146292	TMBIM6	Body		0.920644	0.839777	-0.0808669	0.000456376	No	No
cg06714909	2	170584982	PHOSPHO2-KLHL23	5'UTR		0.969317	0.947274	-0.0220432	0.00045754	No	No
cg25925578	8	8388047				0.583467	0.281642	-0.301825	0.000458327	No	No
cg24271501	6	47042976				0.605532	0.43529	-0.170242	0.000460461	No	No
cg18016148	8	119101196	EXT1	Body		0.888047	0.800114	-0.0879332	0.000461886	No	No
cg13077930	4	74269525	ALB	TSS1500		0.905985	0.779945	-0.12604	0.000462847	No	No
cg19143990	15	52029152	LYSMD2	Body	Promoter_Associated	0.377986	0.15625	-0.221736	0.000463903	No	No
cg09672954	4	185727181	ACSL1	TSS1500		0.700913	0.482097	-0.218816	0.000464127	No	No
cg27069718	2	44844180	CAMKMT	Body	Unclassified_Cell_type_specific	0.650406	0.359656	-0.29075	0.000465741	No	No
cg23131118	15	67348945				0.716568	0.539769	-0.176799	0.000468667	No	No
cg00003014	3	197279819	BDH1	5'UTR		0.848888	0.707169	-0.141719	0.000470984	No	No
cg04452785	3	128809028	RAB43	3'UTR		0.919482	0.877873	-0.0416094	0.000471608	No	No
cg05552874	10	91153143	IFIT1	Body		0.539327	0.278088	-0.261239	0.00047202	Yes	Yes
cg00068745	19	16178203	TPM4	TSS200	Unclassified_Cell_type_specific	0.546257	0.335101	-0.211156	0.000472097	No	No
cg16075268	14	24779793	LTB4R2	1stExon	Promoter_Associated	0.378713	0.179269	-0.199444	0.000472192	Yes	No
cg23355884	15	29386353	APBA2	Body		0.849954	0.667283	-0.18267	0.000472372	No	No
cg02813748	20	17928273	SNX5	ExonBnd		0.695114	0.501746	-0.193368	0.000475478	No	No
cg27076309	2	11485784	ROCK2	TSS1500		0.441492	0.252653	-0.18884	0.000476598	Yes	Yes
cg20629254	8	81491905				0.724657	0.492527	-0.23213	0.00047819	No	No
cg27400282	2	201446673	SGOL2	Body		0.938385	0.897	-0.0413845	0.00047819	No	No
cg19074198	21	46954058	SLC19A1	Body	Gene_Associated_Cell_type_specific	0.648311	0.400808	-0.247503	0.00048227	Yes	No
cg08251860	16	81507391	CMIP	Body		0.349639	0.150289	-0.19935	0.000482344	Yes	No
cg21309109	10	71867155	H2AFY2	Body	Unclassified	0.594878	0.381127	-0.21375	0.000482538	No	No
cg18241597	1	154937804	SHC1	Body		0.93151	0.888191	-0.0433181	0.00048295	No	No
cg12882188	6	26440154	BTN3A3	TSS1500	Promoter_Associated_Cell_type_specific	0.764107	0.677541	-0.086566	0.000482991	No	No
cg09726198	3	58448969			Unclassified	0.855089	0.70345	-0.15164	0.000483225	No	Yes
cg01758637	9	130636432	AK1	Body		0.716422	0.511265	-0.205156	0.00048326	No	No
cg25450737	11	44887801	TSPAN18	5'UTR		0.834482	0.588042	-0.24644	0.00048397	Yes	No
cg17923947	14	50584005	C14orf138	TSS1500		0.662408	0.397734	-0.264674	0.000484153	No	No
cg20063106	14	23938147	NGDN	TSS1500	Unclassified	0.747159	0.515155	-0.232005	0.00048599	No	No
cg05962428	1	235299831	RBM34	Body		0.628384	0.389933	-0.238451	0.00048627	No	No
cg22559027	2	201688840				0.874879	0.811959	-0.06292	0.000486987	No	No
cg02945160	1	236963708	MTR	5'UTR		0.63196	0.390348	-0.241612	0.00048738	No	No
cg11617144	8	145729772	GPT	1stExon		0.836486	0.623416	-0.21307	0.000488272	Yes	No
cg07760369	16	696801	FAM195A	Body	Unclassified_Cell_type_specific	0.858687	0.740726	-0.117961	0.000489465	No	No
cg08623641	4	88447000	SPARCL1	5'UTR		0.681137	0.379638	-0.301498	0.000490484	No	No
cg14762935	5	133463514	TCF7	Body		0.89547	0.740276	-0.155194	0.000491519	No	No
cg10107382	20	277350	ZCCHC3	TSS1500	Promoter_Associated_Cell_type_specific	0.632365	0.454337	-0.178028	0.000492283	No	No
cg17470691	22	29156513				0.814773	0.676832	-0.137942	0.000493185	No	No
cg16829246	8	17532941	MTUS1	Body		0.581779	0.262715	-0.319064	0.000493739	No	No
cg26172932	17	77893046	LOC101928738	TSS200		0.684279	0.397684	-0.286595	0.000495	Yes	No
cg19421245	1	214299868				0.942049	0.829979	-0.11207	0.000495601	No	Yes
cg13328934	6	56385696	RNU6-71P	Body		0.794317	0.566007	-0.22831	0.00049629	No	No
cg07966110	16	89593668	SPG7	Body		0.825986	0.699634	-0.126353	0.000496477	No	No
cg02656580	9	34655023	IL11RA	5'UTR		0.725303	0.51456	-0.210743	0.00049829	No	No
cg16373551	11	119247231	USP2	5'UTR		0.604514	0.359302	-0.245212	0.000498808	Yes	No
cg01398181	12	2279968	CACNA1C	Body		0.974246	0.950961	-0.0232852	0.00049916	No	No
cg20072448	11	63304963	RARRES3	Body		0.284634	0.0318427	-0.252792	0.000499959	Yes	Yes
cg04048710	17	37873266	ERBB2	Body		0.787756	0.602805	-0.184951	0.00050145	Yes	Yes
cg16238920	8	129281825			Unclassified_Cell_type_specific	0.842684	0.69926	-0.143424	0.00050145	Yes	Yes
cg25484577	1	8472781	RERE	5'UTR		0.873896	0.699423	-0.174474	0.000503093	No	No
cg17504791	5	67466813				0.89256	0.785285	-0.107276	0.000504016	Yes	No
cg21425766	14	100737696	YY1	Body	Promoter_Associated_Cell_type_specific	0.618361	0.355647	-0.262715	0.00050402	Yes	No
cg19263228	1	3191660	PRDM16	Body		0.736795	0.526986	-0.209809	0.00050503	No	No
cg02612766	3	49156707	USP19	5'UTR		0.831949	0.627834	-0.204115	0.000505405	No	No
cg11932301	10	76349339	ADK	Body	Unclassified	0.449394	0.0770966	-0.372298	0.000506089	Yes	Yes
cg20851904	2	204447590				0.739754	0.531551	-0.208203	0.000507732	No	No
cg16984127	6	131165097	EPB41L2	3'UTR	Unclassified_Cell_type_specific	0.753931	0.500276	-0.253656	0.000508291	No	No
cg16508703	17	69536039				0.924131	0.810796	-0.113336	0.000508914	No	No
cg10319663	11	62996801	SLC22A25	1stExon		0.812822	0.580822	-0.232	0.000509961	No	No
cg22416916	6	160542770	SLC22A1	TSS200		0.625328	0.407293	-0.218035	0.000510227	Yes	Yes
cg11849255	4	77343058				0.842731	0.592108	-0.250622	0.000510229	No	No
cg07062388	6	70507787	LMBRD1	TSS1500		0.945759	0.909105	-0.0366539	0.000511065	No	No
cg08895618	5	149887008	NDST1	TSS1500		0.69253	0.538592	-0.153938	0.000511335	No	No
cg24107886	2	152119386	RBM43	TSS1500		0.839766	0.694051	-0.145715	0.000511781	No	No
cg26245202	1	205602864	ELK4	TSS1500		0.894162	0.71394	-0.180222	0.00051184	Yes	Yes
cg14693118	11	44921559	TSPAN18	5'UTR		0.882141	0.735801	-0.14634	0.000513157	No	No
cg12672818	19	4518822	PLIN4	TSS1500		0.555716	0.350032	-0.205684	0.00051319	Yes	Yes
cg16271200	20	6074933	FERMT1	Body		0.500214	0.273034	-0.22718	0.000515205	No	No
cg24039007	1	53661229	CPT2	TSS1500		0.710168	0.406275	-0.303893	0.000515537	Yes	Yes
cg22153013	5	149315341	PDE6A	Body		0.865323	0.714565	-0.150758	0.00051562	Yes	No
cg01919011	14	75936668	JDP2	3'UTR		0.883877	0.662353	-0.221524	0.000517673	Yes	No
cg13632142	1	163430188				0.900572	0.637742	-0.262831	0.000519132	No	No
cg07046870	3	122803153	PDIA5	Body		0.688557	0.528659	-0.159898	0.000523525	No	No
cg08741882	10	72645476	PCBD1	Body		0.830275	0.661654	-0.168621	0.000528884	No	No
cg15156712	1	54362886	DIO1	Body		0.722558	0.535513	-0.187046	0.000530071	Yes	Yes
cg08800183	2	43519801	THADA	Body		0.896888	0.673964	-0.222925	0.000531738	Yes	No
cg11795114	1	112052280	TMIGD3	Body		0.538209	0.329257	-0.208952	0.00053455	Yes	Yes
cg01399475	4	26755598	TBC1D19	Body		0.860014	0.631361	-0.228653	0.00053497	Yes	No
cg06500947	21	36117511	LINC01426	TSS1500	Unclassified	0.614241	0.374504	-0.239737	0.000535642	No	No
cg17063957	2	101903053	RNF149	Body		0.716824	0.500703	-0.216122	0.000538746	No	Yes
cg01790123	1	65949869	LEPR	5'UTR		0.758098	0.526122	-0.231977	0.000539524	No	No
cg24892069	10	33562205	NRP1	Body		0.486293	0.226322	-0.259971	0.000540887	Yes	Yes
cg07089232	4	8216813	SH3TC1	Body	Unclassified_Cell_type_specific	0.500101	0.285613	-0.214488	0.000544844	Yes	Yes
cg09244037	13	114275670	TFDP1	Body		0.951193	0.916511	-0.0346814	0.000545462	No	No
cg14823672	18	74648105	ZNF236	Body		0.921361	0.841279	-0.0800819	0.000550011	Yes	Yes
cg19466563	4	88450506	SPARCL1	1stExon		0.651661	0.403358	-0.248303	0.000550674	No	No
cg03831502	2	120237911	SCTR	Body		0.909932	0.851291	-0.0586407	0.000550688	No	No
cg07561710	6	44185239				0.730582	0.519633	-0.210949	0.000553635	Yes	Yes
cg06916237	3	24314315	THRB	5'UTR		0.898962	0.762568	-0.136393	0.000554205	No	No
cg18575328	9	107630792	ABCA1	Body		0.534293	0.296006	-0.238287	0.000555482	Yes	Yes
cg10955669	10	112553035	RBM20	Body	Unclassified_Cell_type_specific	0.524081	0.28571	-0.238371	0.000557857	No	No
cg24480817	14	95779152	CLMN	Body		0.871272	0.788688	-0.0825839	0.000562028	No	No
cg01571916	11	44881716	TSPAN18	5'UTR		0.757773	0.492947	-0.264826	0.000562439	No	No
cg02124724	21	46875142	COL18A1	TSS1500		0.536147	0.356972	-0.179175	0.000565634	Yes	No
cg10409299	7	150498843	TMEM176B	TSS1500	Unclassified_Cell_type_specific	0.743527	0.54456	-0.198967	0.000565681	No	No
cg02571470	2	73294845	SFXN5	Body		0.503897	0.345559	-0.158337	0.000565783	No	No
cg21025171	7	132541338	CHCHD3	Body		0.949946	0.917214	-0.0327321	0.000565783	No	No
cg20006729	12	7033146	ATN1	TSS1500		0.899131	0.770092	-0.129039	0.000567032	No	No
cg03871180	11	108041597	NPAT	Body		0.946917	0.921594	-0.0253231	0.000567541	No	No
cg04661358	22	29107974	CHEK2	Body		0.64462	0.406154	-0.238466	0.000568098	No	No
cg21217064	11	44945309	TSPAN18	Body		0.709737	0.488236	-0.221501	0.000568499	No	No
cg12480689	1	207238217	PFKFB2	Body		0.867126	0.608324	-0.258802	0.000568629	No	No
cg21505178	19	49605809	SNRNP70	Body		0.831815	0.722049	-0.109766	0.000569245	No	No
cg13823666	9	104139000	BAAT	5'UTR		0.829597	0.608723	-0.220873	0.000570393	No	No
cg27510203	9	114658327	UGCG	TSS1500		0.528371	0.304867	-0.223503	0.00057167	No	No
cg16128415	22	34249316	LARGE	5'UTR		0.676163	0.456351	-0.219812	0.000574876	No	No
cg19086110	7	20269648				0.665263	0.337713	-0.32755	0.000575064	No	No
cg12674918	1	169556312	F5	TSS1500		0.570264	0.399534	-0.17073	0.000575871	Yes	No
cg04813211	9	130911555	LCN2	TSS200		0.449709	0.300196	-0.149514	0.000576201	Yes	Yes
cg09450467	22	39711262	SNORD83B	TSS1500		0.882003	0.682743	-0.19926	0.000579612	No	No
cg09826707	4	100122925	LOC100507053	Body		0.66336	0.467677	-0.195682	0.000579873	No	No
cg23530232	1	9302240	H6PD	5'UTR		0.644343	0.422786	-0.221557	0.000579912	Yes	Yes
cg20912123	22	24827707	ADORA2A	5'UTR		0.60277	0.416113	-0.186657	0.000583718	Yes	No
cg04790764	2	216807751	MREG	3'UTR		0.897723	0.834684	-0.0630398	0.000584722	No	No
cg04084807	2	165457458	GRB14	Body		0.659207	0.401933	-0.257274	0.000586972	Yes	Yes
cg25480971	20	36022108	SRC	Body		0.596881	0.385726	-0.211155	0.000589024	Yes	No
cg09964207	2	231948268	PSMD1	ExonBnd		0.938717	0.90897	-0.0297472	0.000589773	No	No
cg19540824	17	1687348	SMYD4	Body	Unclassified	0.473096	0.191322	-0.281774	0.000589796	Yes	Yes
cg03372717	20	44548844				0.453556	0.253884	-0.199672	0.000592476	No	No
cg04570362	1	9871402	CLSTN1	Body	Unclassified_Cell_type_specific	0.88071	0.8132	-0.06751	0.000593985	No	No
cg07109453	1	234669825				0.566219	0.25702	-0.309199	0.000595478	Yes	Yes
cg26836809	2	58469051	FANCL	TSS1500		0.955724	0.926789	-0.0289351	0.000597278	No	No
cg15410418	5	59559180	PDE4D	5'UTR		0.897834	0.73212	-0.165714	0.00059811	No	No
cg18109965	2	201482743	AOX1	Body		0.91146	0.840934	-0.0705266	0.000601682	No	No
cg05455036	1	202828149				0.640577	0.432944	-0.207633	0.000602193	No	No
cg05012218	1	12000528	PLOD1	Body	Unclassified_Cell_type_specific	0.931196	0.845719	-0.085477	0.000603627	Yes	No
cg03474556	1	25674357	TMEM50A	Body		0.696241	0.402497	-0.293744	0.000603725	Yes	No
cg13838031	5	14685564	OTULIN	Body		0.744839	0.541014	-0.203825	0.000604729	No	No
cg17564529	7	75934484			Unclassified_Cell_type_specific	0.472274	0.275853	-0.196421	0.000604809	Yes	No
cg22331723	14	67913548				0.709654	0.460017	-0.249637	0.000609669	No	No
cg01472113	9	114658195	UGCG	TSS1500		0.752329	0.614711	-0.137618	0.000610974	No	No
cg11476622	20	45029013	ELMO2	5'UTR		0.309253	0.0549599	-0.254294	0.000617235	No	Yes
cg26275360	8	52852168				0.789347	0.579476	-0.209871	0.000617748	No	No
cg27625491	7	80266930	CD36	TSS1500		0.713729	0.460078	-0.253651	0.000617968	No	No
cg25064031	5	32154061	GOLPH3	Body		0.442167	0.235151	-0.207015	0.000618388	No	No
cg02095456	2	153189667				0.920428	0.872425	-0.0480031	0.000619178	No	No
cg14080511	1	209829103				0.825557	0.693552	-0.132005	0.000619178	No	No
cg13936680	7	6188804	USP42	Body		0.951239	0.925393	-0.0258458	0.000625557	No	No
cg00265788	22	37912254	CARD10	Body		0.931286	0.80859	-0.122696	0.000626048	No	No
cg15706006	13	47225268	LRCH1	Body		0.767512	0.599425	-0.168087	0.000626458	Yes	Yes
cg04389021	22	23546958	BCR	Body		0.707986	0.46814	-0.239846	0.00062891	Yes	Yes
cg00331677	16	57413484	CX3CL1	Body		0.684003	0.494633	-0.18937	0.00062934	Yes	Yes
cg17141237	2	201170198	SPATS2L	TSS1500		0.914689	0.816554	-0.0981341	0.0006302	No	No
cg10989144	3	187501131				0.490883	0.258238	-0.232644	0.000631394	No	No
cg00399407	4	88450413	SPARCL1	1stExon		0.550332	0.326521	-0.22381	0.0006321	No	No
cg00796466	2	43386412			Unclassified_Cell_type_specific	0.502335	0.219176	-0.283158	0.000634618	Yes	Yes
cg05025391	6	16583476	ATXN1	5'UTR		0.674035	0.361987	-0.312048	0.000637014	Yes	No
cg23663318	1	89448407	RBMXL1	Body		0.598444	0.398517	-0.199927	0.00063721	No	No
cg08217545	19	3388013	NFIC	Body		0.52094	0.306065	-0.214875	0.00063721	Yes	Yes
cg17601209	1	3191678	PRDM16	Body		0.887996	0.716819	-0.171177	0.000638187	No	No
cg13552373	9	92291269	LOC100129066	Body		0.651339	0.412361	-0.238978	0.000638783	Yes	No
cg14261008	3	39850069	MYRIP	TSS1500		0.317659	0.127622	-0.190037	0.000641005	No	No
cg04139452	2	240145435	HDAC4	Body		0.767736	0.524204	-0.243532	0.000641129	Yes	No
cg11238327	17	29837074	RAB11FIP4	Body		0.742859	0.554652	-0.188207	0.000642421	No	No
cg04093780	15	85382250	ALPK3	Body		0.65433	0.468541	-0.18579	0.000642603	No	No
cg02420724	2	190044983	COL5A2	TSS1500		0.847294	0.729855	-0.117439	0.000643679	No	No
cg22016995	11	614787	IRF7	Body		0.829846	0.556967	-0.272879	0.000646215	Yes	No
cg02609724	5	139506447	C5orf53	1stExon		0.920708	0.848496	-0.0722123	0.000646215	No	No
cg21216729	2	160590487	2019-03-07	5'UTR		0.95509	0.924715	-0.0303744	0.000649341	No	No
cg12061062	10	62775928	LINC00845	TSS200		0.830088	0.685454	-0.144634	0.000649479	Yes	No
cg13437627	2	187435837				0.950319	0.919382	-0.0309372	0.000649842	No	No
cg07402409	12	123349676			Gene_Associated	0.664984	0.48314	-0.181844	0.000652498	No	No
cg13450365	11	131694242	NTM	Body		0.687619	0.479692	-0.207927	0.000652514	No	No
cg21229153	7	2518188			Unclassified	0.781065	0.578448	-0.202617	0.000655052	No	No
cg03606774	2	27432830	SLC5A6	5'UTR		0.695117	0.468658	-0.226459	0.000656114	Yes	Yes
cg06471596	7	101579936	CUX1	Body		0.804353	0.548463	-0.25589	0.000657744	Yes	Yes
cg23202253	12	26902211	ITPR2	Body		0.654425	0.465498	-0.188926	0.000658534	No	No
cg08805241	17	55110904				0.760238	0.571989	-0.188248	0.00065933	No	No
cg14346774	21	36838243	LOC100506403	Body		0.789719	0.619017	-0.170702	0.000663108	No	No
cg13955931	2	92162790				0.497786	0.297827	-0.19996	0.00066333	No	No
cg09504092	1	212185528	INTS7	Body	NonGene_Associated	0.220605	0.109564	-0.111042	0.000664988	Yes	No
cg26645498	14	102322505	PPP2R5C	Body		0.479883	0.283892	-0.195991	0.000665626	No	No
cg01739236	16	89448521	ANKRD11	5'UTR		0.924476	0.876907	-0.0475688	0.000665853	Yes	No
cg20968331	18	8254944	PTPRM	Body		0.583538	0.33655	-0.246988	0.000666202	Yes	No
cg09538825	6	49605401	RHAG	TSS1500		0.941839	0.914879	-0.0269594	0.000666763	No	No
cg10528395	9	32292805				0.719187	0.547268	-0.171919	0.000667799	No	No
cg15630819	12	53564160	CSAD	Body		0.618741	0.391923	-0.226818	0.000671163	Yes	Yes
cg07919775	19	991161	WDR18	Body		0.735305	0.508039	-0.227266	0.000673061	No	No
cg02898904	1	242690733				0.90008	0.841119	-0.0589608	0.000673862	No	No
cg16647844	1	232903627				0.505261	0.283619	-0.221642	0.000676001	No	No
cg20810046	2	242065812	PASK	Body		0.909034	0.77414	-0.134894	0.000676334	No	No
cg26023785	2	231905681	C2orf72	Body		0.69955	0.474902	-0.224648	0.000677392	No	No
cg27270754	10	78993533	KCNMA1	Body		0.947627	0.851476	-0.0961509	0.000677809	No	No
cg17165890	13	24843347	SPATA13	TSS1500		0.815731	0.619631	-0.1961	0.000681865	No	Yes
cg21909650	12	120124284	CIT	3'UTR		0.721312	0.509261	-0.212052	0.00068344	Yes	No
cg14367513	13	42231920	KIAA0564	Body		0.923477	0.892088	-0.0313892	0.000683599	No	No
cg23661013	12	121415506	HNF1A	TSS1500		0.773	0.568425	-0.204575	0.000683737	Yes	No
cg00100549	11	67849750	CHKA	Body		0.724645	0.529812	-0.194833	0.000683878	No	No
cg17006335	2	136391524	R3HDM1	Body		0.91429	0.83739	-0.0769	0.000684008	No	No
cg21733927	17	75283979	2019-09-09	1stExon		0.518208	0.279877	-0.238331	0.000684866	Yes	No
cg01499522	7	73037099	MLXIPL	Body		0.580816	0.388582	-0.192234	0.000685715	Yes	No
cg20668447	12	57579444	LRP1	Body		0.968959	0.945641	-0.0233176	0.000688057	No	No
cg19137595	1	236670678				0.599561	0.331505	-0.268056	0.000689902	No	No
cg14846627	5	147184720				0.710711	0.396415	-0.314295	0.00069001	No	Yes
cg13580382	9	140081032	ANAPC2	Body		0.839079	0.729047	-0.110032	0.000690231	No	No
cg07975213	6	17930519	KIF13A	Body		0.547609	0.275405	-0.272205	0.000690423	No	No
cg18109874	19	14115611	RFX1	5'UTR		0.435934	0.251551	-0.184383	0.000691178	No	No
cg17359975	6	132273157	CTGF	TSS1500		0.788576	0.644738	-0.143837	0.000691404	No	No
cg05158633	21	37872280	CLDN14	5'UTR		0.561913	0.319617	-0.242295	0.000693507	Yes	No
cg02130178	12	14398285				0.769941	0.584161	-0.18578	0.000694148	No	No
cg19275872	17	63780325	CEP112	Body		0.893784	0.706057	-0.187728	0.00069523	No	No
cg17652424	22	38574118	PLA2G6	5'UTR		0.542315	0.407351	-0.134965	0.000697275	Yes	Yes
cg27506533	8	22422205	SORBS3	TSS1500		0.484857	0.299622	-0.185236	0.000698554	Yes	No
cg21341297	1	89459897	RBMXL1	TSS1500		0.788567	0.546427	-0.242139	0.000699557	No	No
cg08644463	1	110106962	GNAI3	Body		0.573026	0.360649	-0.212377	0.000699869	No	No
cg01526578	7	137856316				0.759513	0.58628	-0.173233	0.000700829	No	No
cg00575665	20	39315211	MAFB	3'UTR		0.785622	0.56522	-0.220402	0.000702516	Yes	Yes
cg05203875	4	1801294	FGFR3	Body		0.768708	0.596828	-0.17188	0.0007068	No	No
cg09824255	5	140014002	CD14	TSS1500		0.869175	0.690885	-0.17829	0.000711176	No	No
cg19097222	15	46094292				0.873449	0.695141	-0.178308	0.00071165	No	No
cg07070413	2	27313144	KHK	Body		0.927666	0.851762	-0.0759037	0.000714598	No	No
cg11880708	1	5658643				0.598748	0.358396	-0.240352	0.000717631	No	No
cg15387619	3	132316156	ACKR4	1stExon		0.736459	0.427647	-0.308811	0.000725722	No	No
cg14153852	19	10877472	DNM2	Body		0.519004	0.263162	-0.255842	0.000726904	No	No
cg02862626	10	123325527	FGFR2	Body		0.87044	0.589516	-0.280924	0.000727671	No	No
cg14257263	16	696496	FAM195A	Body		0.64702	0.454966	-0.192054	0.000728497	No	No
cg04633888	17	77893070	LOC101928738	TSS200		0.562123	0.313291	-0.248832	0.000728497	Yes	No
cg10596486	2	192129761	MYO1B	5'UTR		0.453669	0.254457	-0.199211	0.000730515	No	No
cg25961428	10	105539407	SH3PXD2A	Body		0.423328	0.219706	-0.203622	0.000733477	Yes	Yes
cg11900739	11	709202	EPS8L2	5'UTR		0.762095	0.616271	-0.145823	0.000735277	No	No
cg02511912	13	47291545	LRCH1	Body		0.534352	0.320264	-0.214088	0.000736596	Yes	No
cg20223214	14	68911660	RAD51B	Body		0.533116	0.242543	-0.290573	0.00073695	No	No
cg06776644	11	93218074	C11orf75	5'UTR		0.549378	0.329871	-0.219508	0.000740498	No	No
cg13045212	10	65035088	JMJD1C	Body		0.806906	0.679298	-0.127608	0.00074056	Yes	Yes
cg02925687	9	17138448	CNTLN	Body		0.891763	0.774133	-0.11763	0.000741857	Yes	No
cg09021674	8	109244489	EIF3E	Body		0.518237	0.261216	-0.257021	0.00074194	No	No
cg27079680	5	150326190	LOC134466	TSS200		0.358517	0.115779	-0.242737	0.000743473	No	No
cg14063654	9	107587595	ABCA1	Body		0.852115	0.703279	-0.148837	0.000748398	No	No
cg24852049	17	39110282				0.801945	0.588997	-0.212948	0.000749349	No	No
cg09187949	2	208781137	PLEKHM3	Body		0.966706	0.942333	-0.0243729	0.000751235	No	No
cg24849726	3	38167065	ACAA1	ExonBnd		0.847955	0.681137	-0.166818	0.000751436	Yes	No
cg17579867	12	70735907	CNOT2	Body		0.908905	0.866159	-0.0427468	0.000751529	No	No
cg08359777	2	208461890	METTL21A	Body		0.917775	0.865769	-0.052006	0.000751965	No	No
cg16036025	12	111028784			Unclassified	0.428336	0.19302	-0.235315	0.000753606	Yes	No
cg07451803	5	53927032				0.842939	0.695073	-0.147866	0.000754793	Yes	Yes
cg06884478	16	8956295	CARHSP1	5'UTR		0.68422	0.479663	-0.204557	0.000754965	No	No
cg22101188	15	57814478	CGNL1	Body		0.90254	0.731396	-0.171144	0.00075709	No	No
cg20911004	22	41743632	ZC3H7B	Body		0.870177	0.679875	-0.190303	0.000758931	Yes	Yes
cg05000837	5	171408059	FBXW11	Body		0.918117	0.830631	-0.0874852	0.000760735	No	No
cg12805491	1	26198721	PAQR7	TSS1500		0.523412	0.288922	-0.234491	0.000761102	Yes	No
cg27321561	12	30815902	IPO8	Body		0.690151	0.435428	-0.254723	0.000761102	No	No
cg02396253	6	135271056	ALDH8A1	1stExon		0.647732	0.404317	-0.243415	0.000761206	No	No
cg06173663	7	101579929	CUX1	Body		0.800949	0.541561	-0.259388	0.000763294	Yes	Yes
cg27220148	3	100437347	TFG	Body		0.635311	0.425086	-0.210225	0.000766251	Yes	No
cg12649003	20	14693120	MACROD2	Body	Unclassified_Cell_type_specific	0.739355	0.468146	-0.271209	0.000766534	Yes	No
cg17585275	1	33766937				0.685519	0.47316	-0.21236	0.000767067	Yes	No
cg11048341	17	64208075				0.881513	0.801033	-0.0804801	0.000767298	No	No
cg15863598	10	76708663	MYST4	Body		0.795523	0.63921	-0.156313	0.000767717	No	No
cg15842722	20	23499644	CSTT	TSS200		0.725933	0.533148	-0.192784	0.000768256	No	No
cg08201392	5	168040217			Unclassified_Cell_type_specific	0.240744	0.0555899	-0.185154	0.000769368	Yes	No
cg02384175	3	190233868	IL1RAP	5'UTR		0.8122	0.636767	-0.175433	0.000773001	No	No
cg06664995	3	37710151	ITGA9	Body		0.566479	0.311648	-0.254831	0.000773883	No	No
cg24868646	19	15485809	AKAP8	Body		0.715288	0.45861	-0.256678	0.000773929	Yes	No
cg15123428	2	10186139	KLF11	Body	Unclassified_Cell_type_specific	0.418089	0.248915	-0.169174	0.000775744	No	No
cg26940755	1	32694147	EIF3I	Body		0.587428	0.373025	-0.214404	0.000779858	No	No
cg07427297	17	45246076	CDC27	Body		0.939678	0.90661	-0.0330677	0.000780779	No	No
cg08685518	6	169742521				0.734488	0.45966	-0.274828	0.000780857	No	No
cg12010837	3	80609171				0.611697	0.310938	-0.300759	0.000780896	No	No
cg25172521	18	20818349	CABLES1	Body		0.607162	0.279137	-0.328025	0.000783719	Yes	No
cg05606696	10	13872683	FRMD4A	Body		0.970794	0.937166	-0.033628	0.000784067	No	No
cg00766457	14	35810224				0.706602	0.476008	-0.230595	0.00078586	Yes	No
cg27183400	18	47315112	ACAA2	Body	Unclassified_Cell_type_specific	0.343713	0.120811	-0.222902	0.000786208	No	No
cg11631125	12	56664430	COQ10A	3'UTR		0.929413	0.898888	-0.0305248	0.000788381	No	No
cg05568799	2	202573056	ALS2	Body		0.94412	0.912122	-0.0319979	0.000791573	No	No
cg10131001	6	35198848	SCUBE3	Body		0.704588	0.484215	-0.220373	0.00079179	Yes	No
cg24046864	14	54427219				0.766128	0.604475	-0.161653	0.000792045	No	No
cg00091246	12	111023009			Unclassified_Cell_type_specific	0.678975	0.440286	-0.238688	0.000792218	No	No
cg19174044	20	18446362	DZANK1	5'UTR		0.831827	0.629315	-0.202512	0.000792735	No	No
cg11504297	15	71902446	THSD4	Body		0.731699	0.533543	-0.198155	0.000792826	Yes	No
cg10139312	1	120307478	HMGCS2	Body		0.941697	0.85	-0.091697	0.000793065	No	No
cg23998114	19	33798340				0.865072	0.714255	-0.150817	0.000794666	Yes	No
cg07317802	2	12880542	TRIB2	Body		0.938771	0.91365	-0.0251209	0.00079521	No	No
cg12005081	14	54854317				0.715905	0.540177	-0.175729	0.000795646	Yes	No
cg25267485	14	27342258	LOC101927081	TSS200		0.401223	0.203363	-0.19786	0.000795904	No	No
cg04469308	4	74285172	ALB	Body		0.806974	0.690998	-0.115976	0.000796005	No	No
cg23899168	10	125803837	CHST15	Body		0.896248	0.780191	-0.116057	0.000800605	Yes	No
cg06944123	20	5990620	CRLS1	Body		0.947658	0.884035	-0.063624	0.000801443	No	No
cg27658089	7	2558200	LFNG	TSS1500	Unclassified_Cell_type_specific	0.86883	0.715227	-0.153604	0.000801522	No	No
cg19024838	22	33015823	SYN3	Body		0.826618	0.598545	-0.228074	0.000804024	No	No
cg26893816	5	33997223	AMACR	Body	Unclassified	0.64526	0.411599	-0.233661	0.000804146	No	No
cg11718886	1	219345052				0.800384	0.568868	-0.231516	0.000804731	Yes	Yes
cg19699314	2	204232043	ABI2	Body		0.921006	0.870369	-0.0506374	0.000805843	No	No
cg15097000	22	46943855				0.550389	0.341182	-0.209207	0.00080656	Yes	No
cg05092775	1	4838436	AJAP1	3'UTR		0.363537	0.132122	-0.231415	0.000806597	No	No
cg01575173	12	56389524	RAB5B	3'UTR		0.907267	0.80077	-0.106498	0.000808184	Yes	No
cg08363193	10	89690234	PTEN	Body		0.757783	0.599805	-0.157978	0.000812543	No	No
cg18222926	10	91351227	PANK1	Body		0.757466	0.568887	-0.188579	0.00081316	Yes	No
cg18666944	6	16737421	ATXN1	5'UTR		0.489536	0.2226	-0.266936	0.000814844	No	No
cg19593672	9	126197636	DENND1A	Body		0.91549	0.748968	-0.166522	0.000817731	No	No
cg18465331	14	105174506	INF2	Body	Unclassified	0.80429	0.608458	-0.195832	0.000817783	No	No
cg26758857	22	36649135	APOL1	5'UTR	Unclassified	0.270925	0.0477222	-0.223203	0.000818266	No	No
cg02627168	3	52821377	ITIH1	Body		0.764736	0.503402	-0.261333	0.000818451	No	No
cg11464517	2	170370068	KLHL41	Body		0.954358	0.923703	-0.0306556	0.000819064	No	No
cg14424536	3	15091297	MRPS25	3'UTR		0.816812	0.636874	-0.179939	0.000820582	Yes	No
cg22851977	6	2222993	GMDS	Body		0.547239	0.346902	-0.200337	0.000823925	No	No
cg08225658	17	75095372	SEC14L1	5'UTR		0.399884	0.208371	-0.191513	0.000825165	Yes	Yes
cg00090591	9	139746351	MAMDC4	TSS1500		0.734322	0.476329	-0.257993	0.000825317	Yes	Yes
cg06803253	3	50229604	GNAT1	Body	Unclassified	0.958954	0.943392	-0.0155622	0.000825838	No	No
cg13003011	2	20425680	SDC1	TSS1500	Unclassified	0.274766	0.0698688	-0.204897	0.000826	Yes	No
cg17423763	1	153750309	SLC27A3	Body		0.437805	0.242817	-0.194989	0.000828809	No	No
cg17960727	11	125757395	HYLS1	1stExon	Unclassified	0.44733	0.132161	-0.315169	0.000830899	Yes	No
cg20803780	6	52668592	GSTA1	5'UTR		0.640533	0.281102	-0.359431	0.000831146	No	No
cg23931049	18	21452730	LAMA3	TSS1500		0.823377	0.671729	-0.151647	0.0008313	No	No
cg13037192	19	16635729	CHERP	Body		0.607536	0.460908	-0.146627	0.000831705	No	No
cg13628006	10	34446040	PARD3	Body		0.560846	0.360157	-0.200689	0.000831759	No	No
cg12390046	14	34508372				0.930194	0.876262	-0.0539312	0.000834455	No	No
cg15080870	19	47770746	CCDC9	Body		0.87867	0.715287	-0.163383	0.000836278	No	No
cg16143945	3	126168382	ZXDC	Body		0.897829	0.761413	-0.136416	0.000838356	Yes	No
cg18739345	16	74657884	RFWD3	Body	Gene_Associated	0.891591	0.78074	-0.110851	0.000840626	No	No
cg20507112	2	165554599	COBLL1	Body		0.883895	0.804315	-0.0795799	0.000840864	No	No
cg02244431	2	236588226	AGAP1	Body		0.842484	0.679299	-0.163186	0.000841274	No	No
cg13572592	12	46776425				0.859807	0.698517	-0.161289	0.000841753	No	Yes
cg16578104	3	182688462	DCUN1D1	Body		0.72061	0.485211	-0.235399	0.000841954	Yes	No
cg00235934	3	193765230				0.317378	0.155815	-0.161563	0.000844386	Yes	Yes
cg27341747	6	126375816				0.636656	0.399476	-0.23718	0.000851094	Yes	Yes
cg23487414	6	30659261	NRM	TSS1500	Promoter_Associated	0.539376	0.295933	-0.243443	0.000851436	No	No
cg01154380	4	185727207	ACSL1	TSS1500		0.791692	0.616614	-0.175079	0.000852506	No	No
cg14019146	3	50243930	SLC38A3	5'UTR	Unclassified_Cell_type_specific	0.583054	0.410468	-0.172585	0.000854712	Yes	No
cg26984131	2	239367999				0.81113	0.637493	-0.173637	0.000855704	No	No
cg22785629	17	1554549	PRPF8	Body	Gene_Associated_Cell_type_specific	0.696927	0.526678	-0.170249	0.00085606	Yes	No
cg10928466	19	11353961	DOCK6	Body	Unclassified	0.618371	0.438969	-0.179402	0.000859018	No	No
cg12500503	1	198057001				0.492247	0.263772	-0.228476	0.000861748	Yes	No
cg18655984	3	113616031	GRAMD1C	TSS1500		0.768239	0.608282	-0.159957	0.000862689	No	No
cg24344011	20	39666465	PRO0628	TSS200		0.959659	0.93388	-0.025779	0.000865632	No	No
cg04395897	6	3148738	BPHL	Body		0.870221	0.764479	-0.105742	0.000865632	No	No
cg07710512	19	4575880			Unclassified	0.215859	0.0760148	-0.139844	0.000868452	No	No
cg27558485	3	195943149	OSTalpha	TSS1500	Unclassified_Cell_type_specific	0.628724	0.409669	-0.219055	0.000871495	Yes	No
cg02690559	14	53499160				0.510828	0.244717	-0.266111	0.000871544	Yes	Yes
cg23888304	17	1554059	PRPF8	3'UTR		0.830916	0.682304	-0.148612	0.000872295	No	No
cg24334391	10	5033684	AKR1C2	Body		0.965415	0.941363	-0.0240527	0.000873418	No	No
cg14519515	11	67033594	ADRBK1	TSS1500	Promoter_Associated	0.280291	0.139627	-0.140664	0.000873983	Yes	No
cg07262682	7	150494758	TMEM176B	5'UTR		0.911273	0.801694	-0.109579	0.000874224	Yes	Yes
cg14413277	15	91030058	IQGAP1	Body		0.945444	0.908823	-0.0366207	0.000877131	No	No
cg01351337	10	103657412	C10orf76	Body		0.596487	0.306175	-0.290312	0.000878675	Yes	Yes
cg02066364	1	43848172				0.331135	0.128809	-0.202326	0.000880318	No	No
cg07786412	7	99728544				0.47471	0.271626	-0.203084	0.000881131	Yes	Yes
cg25610865	18	7617997	PTPRM	Body		0.563009	0.29711	-0.265899	0.000884043	Yes	No
cg01202671	5	145510487	LARS	Body		0.928499	0.8924	-0.0360987	0.000884081	No	No
cg05337607	16	1723984	CRAMP1L	Body		0.541443	0.376811	-0.164632	0.000887694	No	No
cg15387671	1	220091399	SLC30A10	Body		0.707277	0.528068	-0.179209	0.000888431	Yes	Yes
cg13049785	22	47260769	TBC1D22A	Body		0.884869	0.736873	-0.147996	0.000889481	Yes	Yes
cg11251614	6	36839846	PPIL1	Body		0.917123	0.807799	-0.109323	0.000890358	No	No
cg03111114	5	149886185	NDST1	TSS1500		0.423983	0.304869	-0.119113	0.000891342	No	No
cg04216262	20	45299651	SLC13A3	5'UTR		0.646434	0.372912	-0.273522	0.000892405	Yes	No
cg01103223	9	112093306				0.813257	0.642709	-0.170548	0.000893485	No	No
cg11992375	6	27840957	HIST1H4L	1stExon	Unclassified	0.534224	0.167883	-0.36634	0.000894288	No	No
cg01356867	16	57272905	RSPRY1	3'UTR		0.831588	0.664258	-0.167331	0.000894481	Yes	No
cg18197808	12	46776356				0.913853	0.847512	-0.0663403	0.000895339	No	No
cg24790419	19	18385930	KIAA1683	TSS1500	Unclassified	0.424869	0.208834	-0.216035	0.000896073	Yes	No
cg26080305	17	26696372	SEBOX	TSS1500		0.661047	0.434233	-0.226815	0.000897232	No	No
cg16024937	17	73941150	ACOX1	3'UTR		0.889095	0.824485	-0.0646094	0.000899157	No	No
cg24554671	8	6736263	DEFB1	TSS1500		0.870738	0.611428	-0.25931	0.000905587	No	No
cg00348168	19	30196030	C19orf12	Body		0.721348	0.514077	-0.207272	0.000907877	No	No
cg02382750	1	29220783	EPB41	5'UTR	Unclassified	0.932932	0.890643	-0.0422887	0.000909658	No	No
cg18947463	4	69365118				0.661294	0.453901	-0.207393	0.000912028	No	No
cg26675469	16	67760665	RANBP10	Body		0.550749	0.346799	-0.203951	0.000913679	Yes	Yes
cg27417578	15	58429729	AQP9	TSS1500		0.79597	0.605931	-0.190039	0.000914264	No	No
cg04280657	10	125776156	CHST15	Body		0.68958	0.511074	-0.178506	0.000915052	No	No
cg25235661	7	95952354	SLC25A13	TSS1500		0.57985	0.364058	-0.215791	0.000915527	No	No
cg09203199	16	66970577	CES2	Body	Unclassified_Cell_type_specific	0.637576	0.367481	-0.270095	0.000917609	Yes	No
cg07794335	6	107176349	LOC100422737	Body		0.694661	0.457298	-0.237363	0.000918994	Yes	Yes
cg27381813	3	100354621	ADGRG7	1stExon		0.684668	0.503472	-0.181197	0.000919156	No	No
cg14970299	3	125219970	SNX4	Body		0.958649	0.929584	-0.0290644	0.000919683	No	No
cg09204609	1	28410567	EYA3	Body		0.773754	0.66879	-0.104964	0.000921396	No	No
cg24017056	15	80366893	ZFAND6	5'UTR		0.675708	0.49693	-0.178778	0.000921733	No	No
cg22879111	5	149923998	NDST1	Body		0.71043	0.592547	-0.117883	0.000922457	No	No
cg24455983	10	53460476	CSTF2T	TSS1500		0.655044	0.373951	-0.281093	0.000923371	No	No
cg19153028	5	140739058	PCDHGB2	TSS1500		0.929655	0.88357	-0.0460856	0.000924426	No	No
cg15295487	5	40381126				0.81405	0.574909	-0.239141	0.000925398	No	No
cg09586905	4	95173493	SMARCAD1	TSS1500		0.91436	0.861627	-0.0527339	0.000927851	No	No
cg20274462	8	95980625				0.376283	0.176971	-0.199312	0.000928771	Yes	Yes
cg06963223	22	24828010	ADORA2A	5'UTR		0.788068	0.652828	-0.13524	0.000928932	No	No
cg00152878	1	3209519	PRDM16	Body		0.649272	0.388126	-0.261146	0.000935971	No	No
cg07959156	11	68822506	TPCN2	Body		0.764688	0.600303	-0.164385	0.000939391	No	No
cg22123894	7	23800055	STK31	Body		0.641374	0.355502	-0.285873	0.000940955	Yes	No
cg02618319	11	119247012	USP2	5'UTR		0.627354	0.437306	-0.190048	0.000941257	Yes	No
cg16831114	7	100881902	CLDN15	5'UTR		0.678898	0.518797	-0.1601	0.000942058	Yes	No
cg03772576	5	59799543	PART1	Body		0.74841	0.474401	-0.274009	0.000943722	No	No
cg19885037	3	4762242	ITPR1	Body		0.546526	0.323798	-0.222728	0.000945145	No	No
cg16311827	2	102720676	IL1R1	5'UTR		0.521881	0.342519	-0.179362	0.000945346	No	No
cg18934605	4	74207894				0.825382	0.707681	-0.117701	0.000947954	No	No
cg23145382	22	40503968	TNRC6B	5'UTR		0.903785	0.800306	-0.103479	0.000950165	No	No
cg08511957	8	125616914	MTSS1	Body	Unclassified_Cell_type_specific	0.661302	0.398876	-0.262426	0.000952276	No	No
cg24547082	12	102415433	CCDC53	Body		0.68042	0.456098	-0.224322	0.000952816	Yes	Yes
cg08521332	16	33965573	MIR1826	Body	Unclassified	0.751976	0.682243	-0.0697331	0.000953708	No	No
cg00478734	4	123817651	NUDT6	Body		0.840755	0.627135	-0.213619	0.00095428	No	Yes
cg02319097	12	10373231	GABARAPL1	Body		0.383006	0.191332	-0.191674	0.000954977	Yes	Yes
cg17823328	2	230744919	TRIP12	TSS200		0.955945	0.935983	-0.0199629	0.000958723	No	No
cg10834827	12	53564406	CSAD	Body		0.8605	0.704318	-0.156182	0.000959913	Yes	No
cg06430649	17	66611182				0.96659	0.950097	-0.0164926	0.000960085	No	No
cg25484127	6	160481528	IGF2R	Body		0.898622	0.656724	-0.241898	0.000965157	No	No
cg17115619	2	86898569	RNF103-CHMP3	5'UTR		0.445946	0.27099	-0.174956	0.000965595	Yes	No
cg09243721	2	234252157	SAG	Body		0.951346	0.923156	-0.0281901	0.000966697	No	No
cg05135288	16	717707	RHOT2	TSS1500	Promoter_Associated	0.728183	0.605893	-0.12229	0.000968244	No	No
cg02116790	16	69350217	VPS4A	Body		0.898545	0.776119	-0.122426	0.000969598	No	No
cg15028169	6	151803563			Unclassified	0.567207	0.223072	-0.344135	0.000969922	No	No
cg13404427	5	59774763	PDE4D	5'UTR		0.9417	0.907543	-0.0341568	0.000972134	No	No
cg04646159	5	141372141			Gene_Associated	0.368105	0.204855	-0.16325	0.000974206	No	No
cg10420726	4	71599662	RUFY3	TSS1500		0.797472	0.679292	-0.11818	0.000976647	No	No
cg18167201	20	47276700	PREX1	Body		0.721762	0.545321	-0.176441	0.000978947	Yes	Yes
cg11582998	1	77133807				0.505554	0.31922	-0.186334	0.000987679	No	No
cg06711254	2	186924071				0.407557	0.147522	-0.260034	0.00098793	No	No
cg10767420	2	2581557				0.769698	0.550331	-0.219367	0.000988214	No	No
cg15748271	10	104416925	TRIM8	Body		0.950097	0.913683	-0.0364141	0.000988573	No	No
cg13219228	2	139228296				0.893185	0.760298	-0.132888	0.000990878	No	No
cg09409484	1	45770648	LOC400752	Body	Promoter_Associated	0.674681	0.479632	-0.195049	0.000990878	Yes	No
cg12806346	3	47463481	SCAP	Body		0.587108	0.334235	-0.252874	0.000992784	Yes	No
cg19781706	5	86692694	CCNH	Body		0.764782	0.582725	-0.182057	0.000994622	No	No
cg19965693	2	163175743	IFIH1	TSS1500	Promoter_Associated	0.613276	0.422464	-0.190812	0.000999546	No	No
cg26561681	1	21376633	EIF4G3	5'UTR		0.477112	0.306636	-0.170476	0.00100063	No	No
cg23693781	1	31841508	FABP3	Body		0.619982	0.33808	-0.281901	0.00100092	Yes	No
cg04223240	1	193272385	LINC01031	TSS1500		0.714549	0.518044	-0.196505	0.00100132	No	No
cg20663939	15	72526917				0.832749	0.602757	-0.229991	0.00100425	No	No
cg21675549	5	139680946	PFDN1	Body		0.779161	0.590311	-0.18885	0.00100757	No	Yes
cg04089703	22	38471573	PICK1	3'UTR	Unclassified_Cell_type_specific	0.890372	0.778445	-0.111927	0.00100768	No	No
cg10552282	2	113407812	SLC20A1	Body		0.913797	0.871021	-0.042776	0.00101132	No	No
cg01866330	8	142235430	SLC45A4	Body		0.942504	0.866839	-0.0756646	0.00101164	No	No
cg09437983	4	155536533				0.715588	0.502973	-0.212615	0.00101285	Yes	No
cg02111421	1	119911452	HAO2-IT1	TSS200		0.80355	0.599702	-0.203847	0.00101291	Yes	Yes
cg16058403	8	28911626				0.957321	0.932924	-0.0243967	0.00101315	No	No
cg04307859	1	63066639	ANGPTL3	Body		0.799289	0.657488	-0.141801	0.00101317	No	No
cg02458348	6	3789173				0.83847	0.657438	-0.181031	0.00101341	Yes	Yes
cg24054997	14	76087355	FLVCR2	Body		0.715392	0.540051	-0.175341	0.00101751	Yes	Yes
cg01463562	20	46256364	NCOA3	Body		0.951764	0.929605	-0.0221592	0.00101897	No	No
cg25862392	2	47198044	TTC7A	Body		0.601932	0.410776	-0.191156	0.00101938	Yes	Yes
cg17826236	6	50055768				0.620969	0.280426	-0.340543	0.00101962	No	No
cg07294624	20	62374166	SLC2A4RG	Body	Unclassified	0.795822	0.612924	-0.182899	0.00102143	No	No
cg04227591	14	70263920	SLC10A1	5'UTR		0.62807	0.432039	-0.196031	0.00102187	Yes	Yes
cg04395205	20	32850520	ASIP	Body		0.445256	0.214553	-0.230704	0.00102384	Yes	No
cg01322429	22	25533576	KIAA1671	Body		0.705335	0.414719	-0.290616	0.00102384	Yes	Yes
cg10764388	10	5227312	AKR1CL1	TSS200		0.795558	0.578397	-0.217161	0.00102792	Yes	Yes
cg03401021	14	50507947	LINC01599	Body		0.740927	0.609631	-0.131296	0.00103017	No	No
cg13107144	15	63353166	TPM1	Body		0.722947	0.528512	-0.194435	0.00103035	No	No
cg02342209	3	154687782				0.807689	0.577927	-0.229762	0.00103059	No	No
cg16135215	6	6406693	LY86-AS1	Body		0.798654	0.593825	-0.20483	0.00103209	Yes	No
cg09623056	2	97174912	NEURL3	TSS1500		0.559105	0.381448	-0.177657	0.00103696	No	No
cg15438211	17	79967022	ASPSCR1	Body		0.819075	0.623079	-0.195996	0.00103778	No	No
cg06166785	17	41053228	G6PC	Body		0.563703	0.324576	-0.239126	0.00103824	Yes	No
cg06543131	20	5746734	C20orf196	5'UTR		0.60701	0.368301	-0.238708	0.00103896	Yes	Yes
cg01599099	11	66649832	PC	5'UTR	Unclassified	0.657171	0.453073	-0.204099	0.00103898	No	No
cg16041457	11	122312619				0.642494	0.373638	-0.268857	0.00103898	No	No
cg27550973	14	105239812	AKT1	Body		0.592169	0.422707	-0.169462	0.00104062	No	No
cg23721179	5	59315798	PDE4D	Body		0.701118	0.478726	-0.222392	0.00104207	No	No
cg01698457	14	104357315				0.410448	0.244329	-0.166119	0.00104334	Yes	No
cg01429879	3	14985584	FGD5-AS1	Body		0.773738	0.61105	-0.162687	0.00104373	No	No
cg18925664	11	95785126	MAML2	Body		0.864193	0.639396	-0.224796	0.00104394	No	No
cg26445008	2	44150174	LRPPRC	Body		0.934235	0.898879	-0.035356	0.00104444	No	No
cg16887774	3	188666540	TPRG1-AS1	TSS1500		0.378648	0.146618	-0.232031	0.00104476	No	No
cg08423575	1	22826800	ZBTB40	Body		0.931466	0.901351	-0.030115	0.00104504	No	No
cg12649208	17	48548533	ACSF2	Body		0.855803	0.740372	-0.115431	0.00104722	Yes	No
cg12515366	2	8816922			Unclassified_Cell_type_specific	0.48423	0.223008	-0.261222	0.00104811	Yes	No
cg09290120	2	157291759	GPD2	TSS1500	Promoter_Associated	0.67439	0.474779	-0.199611	0.00104919	No	No
cg07413917	3	93968572			Unclassified	0.573817	0.271353	-0.302464	0.00105044	No	Yes
cg15978558	17	48945892	TOB1	TSS1500		0.875646	0.794669	-0.0809774	0.00105085	No	No
cg05350034	5	58571113	PDE4D	Body		0.555021	0.129068	-0.425952	0.00105454	No	No
cg19501312	10	52039757				0.687716	0.463745	-0.223971	0.0010579	No	No
cg24629438	3	32890738	TRIM71	Body		0.773776	0.559849	-0.213927	0.00106026	No	No
cg25726513	4	1340596	KIAA1530	TSS1500	Promoter_Associated	0.143788	0.0833366	-0.0604511	0.00106435	Yes	No
cg05204171	5	142533989	ARHGAP26	Body		0.946473	0.917367	-0.0291068	0.00106585	No	No
cg16997558	5	148206667	ADRB2	1stExon	Promoter_Associated	0.584674	0.319172	-0.265502	0.00106626	No	No
cg22022580	19	37266605				0.661787	0.419309	-0.242478	0.00106771	No	No
cg17047467	9	116041299	PRPF4	Body		0.723476	0.510546	-0.21293	0.001069	No	No
cg19041857	6	27730383				0.707749	0.450142	-0.257607	0.00107747	No	No
cg10032534	7	43670173				0.903483	0.861852	-0.0416318	0.00107908	No	No
cg05318071	2	118845276	INSIG2	TSS1500		0.719931	0.448529	-0.271402	0.00107974	No	Yes
cg05967596	5	132210176	LEAP2	3'UTR		0.686025	0.433341	-0.252684	0.00108137	No	No
[truncated: 2 more rows]

## Sheet: S. Data S2
Supplementary Data S2. The 2,000 CpG probes most differentially hypomethylated in hepatoblastoma clusters E1/E2 compared to cluster F.
Probe ID	Chromosome	Position	Gene name	Positional relationship to the gene	Regulatory feature	Average beta value in clusters E1/E2	Average beta value in cluster F	Beta value difference	Adjusted P value
cg21170961	3	114173706	LOC101929754	Body		0.0740522	0.685103	0.611051	5.2029e-17
cg20225570	11	64013441	PPP1R14B	Body	Promoter_Associated	0.0729293	0.504218	0.431289	6.01217e-17
cg15318143	15	83734356	BTBD1	Body		0.0710249	0.466855	0.39583	1.29718e-16
cg26366109	6	30689844	TUBB	Body		0.169656	0.7053	0.535643	5.95693e-16
cg01381586	2	10587627	ODC1	5'UTR		0.121803	0.777604	0.655801	9.42951e-16
cg12100721	17	79316639				0.154513	0.644146	0.489633	9.74129e-16
cg03157040	19	1861890	KLF16	Body	Promoter_Associated	0.0969641	0.669527	0.572562	9.74129e-16
cg08648578	9	116356108	RGS3	TSS1500		0.0881637	0.683029	0.594865	1.4295e-15
cg17231641	2	10587759	ODC1	5'UTR		0.0926921	0.660747	0.568055	2.26328e-15
cg17163168	1	3600735	TP73	Body		0.0719623	0.590763	0.5188	2.26328e-15
cg07200957	5	58334676	PDE4D	Body		0.0656485	0.583007	0.517358	2.7609e-15
cg00345123	1	41446245	CTPS1	5'UTR		0.0870052	0.649097	0.562091	2.95261e-15
cg01458484	6	30689681	TUBB	Body		0.157785	0.636882	0.479097	3.00053e-15
cg13719746	9	100747559	ANP32B	Body	Promoter_Associated	0.0717932	0.566021	0.494228	3.00053e-15
cg15843262	2	25473895	DNMT3A	Body		0.118405	0.686619	0.568214	4.20713e-15
cg01744354	2	27712243	IFT172	Body	Promoter_Associated	0.0491121	0.495307	0.446195	5.83566e-15
cg24404823	1	247496053	ZNF496	TSS1500		0.191672	0.74016	0.548488	7.13777e-15
cg00091044	6	30689640	TUBB	Body		0.0581074	0.51785	0.459742	7.66634e-15
cg00036408	17	79316841				0.0968508	0.612138	0.515287	7.66634e-15
cg10952663	22	38073334	LGALS1	Body	Promoter_Associated	0.10123	0.632788	0.531558	7.66634e-15
cg27237017	2	191747724	GLS	Body	Promoter_Associated	0.123911	0.726152	0.602241	8.00769e-15
cg06822952	22	38073178	LGALS1	Body	Promoter_Associated	0.0383521	0.542612	0.50426	8.36771e-15
cg15373928	3	184893413				0.0835748	0.384228	0.300653	9.13092e-15
cg04144611	1	229477268	C1orf96	Body		0.108982	0.716074	0.607092	1.13547e-14
cg04208750	6	7137908	RREB1	5'UTR	Promoter_Associated	0.0973686	0.641226	0.543858	1.32633e-14
cg04020309	1	247496094	ZNF496	TSS1500		0.176305	0.785813	0.609508	3.58119e-14
cg09235583	6	30711141	IER3	3'UTR	Promoter_Associated	0.0662412	0.605351	0.53911	4.59521e-14
cg03041841	9	140094281	C9orf75	1stExon		0.0303106	0.251471	0.221161	4.59521e-14
cg04981492	19	15218713	SYDE1	Body	Unclassified_Cell_type_specific	0.0971616	0.48534	0.388178	4.59521e-14
cg23558337	20	10492394	C20orf94	Body	Unclassified	0.122322	0.61265	0.490328	7.23971e-14
cg05602356	5	58334856	PDE4D	Body		0.0555422	0.572953	0.517411	9.36217e-14
cg25839482	15	75931953	IMP3	3'UTR	Promoter_Associated	0.0336291	0.310353	0.276724	9.36217e-14
cg04721934	2	241176159				0.106825	0.553292	0.446467	1.12668e-13
cg17429448	16	29802849	KIF22	5'UTR	Promoter_Associated	0.125356	0.540792	0.415436	1.15538e-13
cg19033654	6	30711138	IER3	3'UTR	Promoter_Associated	0.108577	0.61458	0.506003	1.26681e-13
cg26359432	6	33398866	SYNGAP1	Body	Unclassified	0.101486	0.351641	0.250156	1.4707e-13
cg10468373	11	64009913	FKBP2	Body	Promoter_Associated	0.10579	0.591242	0.485451	1.56201e-13
cg07201215	21	36419478	RUNX1	Body		0.131222	0.663507	0.532284	1.56201e-13
cg25277632	10	14995476	DCLRE1C	Body	Promoter_Associated	0.170598	0.739228	0.56863	1.66095e-13
cg14955615	12	53573810	ZNF740	TSS1500	Promoter_Associated	0.172002	0.548881	0.376879	1.74954e-13
cg27467383	22	38073472	LGALS1	Body	Promoter_Associated	0.177258	0.646448	0.469189	1.89986e-13
cg04644624	22	30722331	TBC1D10A	Body	Promoter_Associated	0.0655369	0.322572	0.257035	2.35843e-13
cg26072099	19	3572456	HMG20B	TSS1500	Promoter_Associated	0.101571	0.542738	0.441167	2.35843e-13
cg02774862	10	70321580	TET1	5'UTR		0.0835101	0.60757	0.52406	2.63744e-13
cg20231986	19	15428689				0.192406	0.607493	0.415087	2.81111e-13
cg07675334	16	29819451	MAZ	Body	Promoter_Associated_Cell_type_specific	0.169069	0.642835	0.473766	2.93709e-13
cg16263578	15	75869884	PTPN9	Body		0.1086	0.48121	0.372609	3.77661e-13
cg13884987	16	53807996	FTO	Body		0.104986	0.629674	0.524688	4.0304e-13
cg23830747	11	62676753	CHRM1	3'UTR	Unclassified	0.126031	0.631299	0.505268	4.16657e-13
cg01329796	11	75062133	ARRB1	Body	Promoter_Associated	0.0258856	0.257443	0.231558	5.14441e-13
cg17471939	1	3600879	TP73	Body		0.12693	0.723439	0.596509	5.59233e-13
cg26968623	11	65102151	DPF2	Body	Promoter_Associated	0.116737	0.474418	0.357681	6.42167e-13
cg27333612	16	29819363	MAZ	Body	Promoter_Associated_Cell_type_specific	0.106993	0.705414	0.598421	6.42167e-13
cg07136635	5	52096641	ITGA1	Body	Promoter_Associated	0.133987	0.654999	0.521012	6.79255e-13
cg26105278	1	3624054	TP73	Body		0.100946	0.468441	0.367495	7.72174e-13
cg15501402	10	88282294	WAPAL	TSS1500		0.100438	0.435726	0.335289	7.72174e-13
cg16207110	17	37024401			Unclassified	0.18207	0.609741	0.427671	7.72174e-13
cg04878973	3	49057761	NDUFAF3	TSS200	Promoter_Associated	0.0596034	0.345501	0.285897	8.58095e-13
cg03946324	10	14995581	DCLRE1C	Body	Promoter_Associated	0.0456179	0.534135	0.488518	8.58095e-13
cg19343809	6	33398906	SYNGAP1	Body	Unclassified	0.10224	0.434126	0.331886	9.47097e-13
cg05102552	2	27650867	NRBP1	TSS1500	Promoter_Associated	0.108794	0.587066	0.478272	1.04463e-12
cg07135237	10	21808126	C10orf140	5'UTR	Unclassified_Cell_type_specific	0.162375	0.803309	0.640934	1.05478e-12
cg20999084	17	8124252	C17orf44	Body	Promoter_Associated	0.0200523	0.492189	0.472136	1.08216e-12
cg03764062	11	64008174	FKBP2	TSS1500		0.072609	0.324906	0.252297	1.09712e-12
cg21082879	11	63607728	MARK2	Body	Promoter_Associated	0.0403814	0.319913	0.279532	1.09712e-12
cg01435766	16	24870053	SLC5A11	Body	Unclassified_Cell_type_specific	0.0815892	0.513183	0.431594	1.1188e-12
cg15082918	11	66104153	RIN1	TSS200	Promoter_Associated	0.0577717	0.259256	0.201484	1.13046e-12
cg23374266	1	160022905	KCNJ10	5'UTR		0.147194	0.589551	0.442357	1.40962e-12
cg03414830	19	18699403	C19orf60	TSS200	Promoter_Associated	0.10256	0.464753	0.362193	1.55786e-12
cg24753210	11	64013455	PPP1R14B	Body	Promoter_Associated	0.0503526	0.263567	0.213214	1.68945e-12
cg04012931	6	30711164	IER3	3'UTR	Promoter_Associated	0.0635474	0.495121	0.431574	1.68945e-12
cg12630147	10	70321574	TET1	5'UTR		0.0768055	0.608265	0.531459	1.68945e-12
cg21803290	19	15437653				0.197089	0.609638	0.412549	1.68945e-12
cg26246130	11	10477564	AMPD3	5'UTR	Promoter_Associated	0.106249	0.59554	0.489291	1.68945e-12
cg14097440	14	74251018	C14orf43	5'UTR	Promoter_Associated_Cell_type_specific	0.193273	0.601684	0.408412	1.84758e-12
cg07972954	6	30690392	TUBB	Body	Promoter_Associated	0.146018	0.54267	0.396652	1.95444e-12
cg03401283	9	114660162	UGCG	Body	Promoter_Associated	0.0388425	0.275291	0.236449	1.98934e-12
cg03846926	10	21807211	C10orf140	5'UTR		0.127978	0.701287	0.573309	2.05779e-12
cg11230591	17	73149482	HN1	5'UTR		0.150695	0.628683	0.477988	2.05779e-12
cg09656690	5	174875230				0.0850895	0.454728	0.369639	2.31381e-12
cg09231637	9	139703569	CCDC183-AS1	TSS1500		0.135875	0.564772	0.428898	2.36848e-12
cg09533293	15	60689670	ANXA2	5'UTR		0.101894	0.531366	0.429472	2.58214e-12
cg05033239	5	90458832	GPR98	Body	Unclassified	0.177876	0.754303	0.576427	2.75547e-12
cg11769491	20	43596259	STK4-AS1	TSS1500	Promoter_Associated	0.185016	0.530202	0.345186	2.78645e-12
cg24715988	1	244237941			Promoter_Associated	0.193945	0.646912	0.452967	2.78645e-12
cg08243256	10	88282338	WAPAL	TSS1500		0.0147876	0.208231	0.193444	2.78645e-12
cg23047920	14	90864981	CALM1	5'UTR	Promoter_Associated	0.0858114	0.339447	0.253636	3.35706e-12
cg12259746	6	16331680	ATXN1	5'UTR	Promoter_Associated	0.102912	0.427283	0.324371	3.76822e-12
cg13911707	1	247496404	ZNF496	TSS1500		0.235933	0.837609	0.601676	3.82407e-12
cg00450573	2	191746909	GLS	Body		0.0698316	0.505562	0.43573	3.95789e-12
cg13468857	11	64013459	PPP1R14B	Body	Promoter_Associated	0.0276474	0.183339	0.155692	4.07846e-12
cg10669833	8	124085669	WDR67	Body	Promoter_Associated	0.103934	0.495056	0.391123	4.19556e-12
cg26262482	1	64937345	CACHD1	Body		0.0740681	0.58112	0.507052	4.2005e-12
cg02576092	1	27668556	SYTL1	1stExon	Promoter_Associated	0.0998999	0.478976	0.379076	4.70214e-12
cg25757196	11	64418642	NRXN2	Body		0.0790263	0.380351	0.301325	4.70214e-12
cg09434431	10	25010965	ARHGAP21	5'UTR		0.219415	0.644981	0.425566	4.73233e-12
cg24513045	20	62711519	RGS19	TSS1500	Promoter_Associated	0.0713136	0.232565	0.161252	4.81091e-12
cg01711124	1	23000547				0.0883421	0.440256	0.351914	4.81091e-12
cg27172285	4	53579336	DANCR	Body	Promoter_Associated	0.0584775	0.510564	0.452086	4.99739e-12
cg01383799	16	29819361	MAZ	Body	Promoter_Associated_Cell_type_specific	0.132356	0.76308	0.630724	5.13615e-12
cg23682160	1	41446243	CTPS1	5'UTR		0.176251	0.764833	0.588583	5.13615e-12
cg15936990	1	27814725	WASF2	5'UTR	Promoter_Associated_Cell_type_specific	0.298059	0.681151	0.383092	5.55321e-12
cg06865535	11	63994238	TRPT1	TSS1500	Promoter_Associated	0.0387458	0.362807	0.324061	6.29104e-12
cg08273640	4	6909718	TBC1D14	TSS1500	Promoter_Associated	0.149106	0.621819	0.472712	7.02017e-12
cg23413956	16	85903880				0.186773	0.702033	0.51526	7.02017e-12
cg10892403	11	62676929	CHRM1	3'UTR		0.284707	0.621429	0.336721	7.1264e-12
cg04588455	16	29819461	MAZ	Body	Promoter_Associated_Cell_type_specific	0.160058	0.63242	0.472362	7.1264e-12
cg03301332	22	37731494			Unclassified_Cell_type_specific	0.0358256	0.156314	0.120489	7.1264e-12
cg25653144	9	129138165	MVB12B	Body		0.253122	0.827042	0.57392	7.28651e-12
cg05915362	6	159274480	OSTCL	Body	Promoter_Associated_Cell_type_specific	0.186366	0.64322	0.456854	7.50275e-12
cg13943145	2	129171690				0.103676	0.491738	0.388062	7.50275e-12
cg04573482	17	73149496	HN1	5'UTR		0.161105	0.752441	0.591336	7.84816e-12
cg08995609	11	66104115	RIN1	TSS200	Promoter_Associated	0.0714227	0.397872	0.326449	8.06275e-12
cg17107853	14	51144452				0.235519	0.687282	0.451763	8.06275e-12
cg25368813	6	51848642	PKHD1	Body		0.233831	0.675224	0.441394	8.78715e-12
cg02513262	20	55967121	RBM38	Body		0.0553835	0.363727	0.308343	9.40901e-12
cg02464555	7	101922985	CUX1	Body	Unclassified	0.0871021	0.309076	0.221973	9.60215e-12
cg10068539	11	63608207	MARK2	Body		0.141423	0.683664	0.54224	9.60215e-12
cg23964817	4	13486736	RAB28	TSS1500	Promoter_Associated	0.0560228	0.356392	0.300369	9.60215e-12
cg18825703	14	103675748				0.33984	0.739909	0.400068	9.6622e-12
cg25134328	7	47783668				0.133833	0.564502	0.43067	9.72461e-12
cg25473396	16	126819	MPG	TSS1500	Unclassified	0.0840757	0.437072	0.352997	9.76566e-12
cg15577373	2	48642414				0.0990554	0.437763	0.338707	9.95082e-12
cg03849379	10	74008510			Unclassified	0.166165	0.496381	0.330216	1.00931e-11
cg04909696	12	119127887				0.202266	0.649498	0.447232	1.07462e-11
cg10923838	12	120242330	CIT	Body	Unclassified_Cell_type_specific	0.127296	0.484123	0.356827	1.09212e-11
cg06005318	6	30690213	TUBB	Body		0.201392	0.674584	0.473193	1.12882e-11
cg16677144	1	1790217	GNB1	5'UTR	Promoter_Associated_Cell_type_specific	0.155361	0.594541	0.43918	1.14549e-11
cg09146707	22	31480667	SMTN	TSS1500	Promoter_Associated	0.168814	0.538413	0.369598	1.14965e-11
cg17984022	14	105156566	INF2	5'UTR		0.1926	0.621093	0.428493	1.2816e-11
cg20303028	2	74607507	DCTN1	TSS200		0.22554	0.683499	0.457959	1.29828e-11
cg10604762	8	80677933	HEY1	Body	Unclassified	0.0690697	0.55079	0.481721	1.29828e-11
cg00524108	19	42806203	PRR19	TSS200		0.0299366	0.390166	0.360229	1.34847e-11
cg23104824	10	3878067			Unclassified_Cell_type_specific	0.143027	0.647068	0.504041	1.35781e-11
cg06365567	3	49057806	NDUFAF3	TSS200	Promoter_Associated	0.0662307	0.309343	0.243112	1.37262e-11
cg12386061	3	37906586	CTDSPL	Body	Unclassified_Cell_type_specific	0.20486	0.542319	0.33746	1.41832e-11
cg17109175	10	13204198	MCM10	5'UTR	Promoter_Associated	0.0491154	0.173795	0.12468	1.45865e-11
cg12832088	16	30440703	DCTPP1	Body		0.154008	0.663288	0.50928	1.46505e-11
cg18285951	9	139333297	INPP5E	1stExon		0.0527834	0.528104	0.475321	1.46505e-11
cg06731150	2	152699609	CACNB4	Body		0.190248	0.649708	0.459461	1.49264e-11
cg10632000	19	42806201	PRR19	TSS200		0.0623343	0.459059	0.396725	1.49264e-11
cg10121429	16	75466707	CFDP1	Body		0.0802604	0.288875	0.208614	1.72176e-11
cg00558916	8	102149495			Promoter_Associated	0.0584983	0.365142	0.306644	1.76836e-11
cg00071137	22	39096076	JOSD1	1stExon	Promoter_Associated	0.130766	0.494325	0.36356	1.80838e-11
cg01568521	6	30655456	KIAA1949	TSS1500		0.0372716	0.278254	0.240982	1.81013e-11
cg16977872	11	64008132	FKBP2	TSS1500		0.107187	0.324475	0.217288	1.83837e-11
cg14628343	8	58788163				0.160986	0.517291	0.356305	1.85035e-11
cg24422900	19	19753746	GMIP	Body	Promoter_Associated	0.0668605	0.266725	0.199865	2.01068e-11
cg05911153	11	120125934	POU2F3	Body		0.108603	0.529389	0.420786	2.05696e-11
cg27294958	7	25980688				0.0979501	0.452331	0.354381	2.15293e-11
cg07841385	6	30687707	TUBB	TSS1500	Promoter_Associated	0.0593878	0.42247	0.363082	2.18419e-11
cg19388881	4	40725071			Unclassified_Cell_type_specific	0.252461	0.696232	0.443771	2.28406e-11
cg12028594	7	138310120	SVOPL	Body	Unclassified_Cell_type_specific	0.217126	0.657705	0.440579	2.28496e-11
cg09057405	14	24820950				0.118421	0.592046	0.473625	2.48956e-11
cg13979529	5	58423667	PDE4D	Body	Promoter_Associated_Cell_type_specific	0.0156096	0.534169	0.518559	2.52193e-11
cg22171277	2	70363119			Unclassified_Cell_type_specific	0.203244	0.498796	0.295552	2.59249e-11
cg03038057	6	30655472	KIAA1949	TSS1500		0.0982554	0.379926	0.281671	2.68901e-11
cg04353904	6	64354050	PHF3	5'UTR		0.153469	0.415191	0.261723	2.68901e-11
cg14433074	6	30711090	IER3	3'UTR	Promoter_Associated	0.144953	0.719856	0.574904	2.78936e-11
cg23222604	12	125110933				0.198184	0.633738	0.435554	2.82885e-11
cg24600498	1	151031286	CDC42SE1	5'UTR	Promoter_Associated	0.128273	0.547494	0.41922	2.83142e-11
cg02780388	5	142985157				0.097858	0.423136	0.325278	2.93941e-11
cg08687386	6	30711206	IER3	3'UTR	Promoter_Associated	0.144221	0.52748	0.383259	3.11404e-11
cg10313463	16	30440564	DCTPP1	Body		0.206697	0.725332	0.518636	3.17166e-11
cg16156013	21	36419332	RUNX1	Body		0.231626	0.696773	0.465147	3.27931e-11
cg26055950	1	3600852	TP73	Body		0.243586	0.679564	0.435979	3.27931e-11
cg16810343	7	75898970	SRRM3	Body		0.156892	0.640865	0.483973	3.27931e-11
cg08022890	3	158440928	RARRES1	Body	Unclassified_Cell_type_specific	0.288228	0.70208	0.413852	3.30351e-11
cg15878619	6	30687373	TUBB	TSS1500		0.124888	0.659665	0.534777	3.36016e-11
cg05033401	11	64972403	CAPN1	Body	Unclassified	0.0762485	0.409834	0.333586	3.54631e-11
cg19816837	2	67442584	LOC644838	TSS200		0.133273	0.522478	0.389205	3.59101e-11
cg25718732	17	42276040	ATXN7L3	TSS1500	Promoter_Associated	0.0310134	0.0950913	0.0640779	3.59101e-11
cg15048832	3	150130775	TSC22D2	Body		0.129456	0.539115	0.409658	3.70158e-11
cg09085216	1	204329081	PLEKHA6	TSS200		0.33758	0.699459	0.361879	3.70898e-11
cg01718920	3	48598606			Unclassified	0.134481	0.617239	0.482758	3.70898e-11
cg03029146	15	77265894			Unclassified	0.14339	0.506057	0.362668	3.79283e-11
cg14785750	8	53166945	ST18	5'UTR		0.245205	0.654426	0.409221	3.92992e-11
cg26624796	16	30406176	ZNF48	TSS1500	Promoter_Associated	0.148899	0.50609	0.357191	4.40614e-11
cg25451292	10	126431645	FAM53B	5'UTR		0.0453176	0.583627	0.538309	4.45507e-11
cg03813605	10	134365104	INPP5A	Body	Promoter_Associated_Cell_type_specific	0.273688	0.761553	0.487865	4.53489e-11
cg02143487	17	79316286				0.145058	0.700767	0.555709	4.54624e-11
cg11073255	6	31762455	VARS	Body		0.159654	0.659119	0.499465	4.58691e-11
cg11581579	19	11484468	SWSAP1	TSS1500		0.131192	0.493338	0.362146	4.58691e-11
cg20572374	1	12244271	TNFRSF1B	Body	Unclassified	0.0817311	0.431261	0.34953	4.58944e-11
cg13493071	7	2842687	GNA12	Body		0.303351	0.783333	0.479982	4.69131e-11
cg01805480	12	133137879	FBRSL1	Body	Promoter_Associated	0.254985	0.701762	0.446777	4.97672e-11
cg06251289	16	66639593	CMTM3	Body	Promoter_Associated	0.150629	0.549093	0.398464	5.04103e-11
cg08761513	11	62676863	CHRM1	3'UTR	Unclassified	0.289907	0.745346	0.455439	5.04103e-11
cg23588713	12	56523270	ESYT1	Body	Promoter_Associated	0.108215	0.313949	0.205734	5.04954e-11
cg24640510	15	80988694	FAM108C1	Body		0.0728474	0.381297	0.30845	5.37487e-11
cg12359904	3	156848454			Unclassified_Cell_type_specific	0.120091	0.616226	0.496135	5.52759e-11
cg10486873	11	11265390				0.172944	0.573489	0.400545	5.64202e-11
cg27155460	10	45420821	TMEM72	Body	Unclassified_Cell_type_specific	0.139112	0.599177	0.460066	5.72642e-11
cg06533062	19	40923095			Unclassified_Cell_type_specific	0.294992	0.714402	0.419409	6.1728e-11
cg20241952	17	77752713	CBX2	Body		0.0564242	0.233143	0.176719	6.21432e-11
cg08667275	11	119209304			Unclassified	0.22448	0.58776	0.36328	6.59775e-11
cg03777205	7	100182085	LRCH4	Body	Promoter_Associated	0.257374	0.589765	0.332391	6.59775e-11
cg05417801	10	21807024	SKIDA1	5'UTR		0.165167	0.717598	0.552431	6.67949e-11
cg18291279	17	42276107	ATXN7L3	TSS1500	Promoter_Associated	0.10393	0.321885	0.217955	6.70153e-11
cg16539700	19	16774862	TMEM38A	Body		0.287488	0.728827	0.441339	6.70438e-11
cg10283277	11	111472630	SIK2	TSS1500	Promoter_Associated	0.158331	0.567737	0.409405	6.8316e-11
cg03989617	16	57662541	GPR56	5'UTR	Unclassified_Cell_type_specific	0.216345	0.6799	0.463554	6.89184e-11
cg21122391	1	39598246	MACF1	Body		0.333651	0.696064	0.362413	6.90279e-11
cg07230018	19	4677282	DPP9	Body	Unclassified_Cell_type_specific	0.40342	0.710406	0.306986	7.18564e-11
cg16715129	11	10477821	AMPD3	1stExon	Promoter_Associated	0.245659	0.639417	0.393758	7.19617e-11
cg07863409	9	123696755			Unclassified_Cell_type_specific	0.22793	0.624918	0.396988	7.21995e-11
cg27545367	6	30711644	IER3	3'UTR	Promoter_Associated	0.131252	0.570253	0.439001	7.42023e-11
cg10898730	2	113404519	SLC20A1	Body		0.0464911	0.353793	0.307302	7.85554e-11
cg18783413	22	45900216	FBLN1	Body		0.21102	0.780916	0.569897	7.85554e-11
cg25783361	7	47783949				0.368805	0.693916	0.32511	7.87527e-11
cg22890130	3	171856961	FNDC3B	Body		0.180665	0.56578	0.385115	7.8773e-11
cg27634187	3	49057755	DALRD3	5'UTR	Promoter_Associated	0.105132	0.393445	0.288313	8.36458e-11
cg08457178	6	30711636	IER3	3'UTR	Promoter_Associated	0.11905	0.543695	0.424645	8.36458e-11
cg04605987	1	200007403	NR5A2	Body		0.204005	0.625425	0.421419	8.36458e-11
cg22348534	8	37887424	EIF4EBP1	TSS1500		0.262296	0.802553	0.540257	8.38242e-11
cg16732901	19	7562351	C19orf45	TSS200		0.0939801	0.384602	0.290622	8.38812e-11
cg18462764	10	76584710				0.104099	0.424344	0.320245	8.38812e-11
cg11293610	21	34755681			Promoter_Associated	0.132763	0.542725	0.409962	8.40834e-11
cg17176619	13	99218657	STK24	Body	Promoter_Associated_Cell_type_specific	0.211812	0.580914	0.369102	8.65201e-11
cg13337949	6	30711586	IER3	3'UTR	Promoter_Associated	0.143837	0.610028	0.466192	9.00097e-11
cg13581388	5	92912940	NR2F1-AS1	Body		0.205371	0.711238	0.505867	9.09971e-11
cg12711814	1	8939529	ENO1	TSS1500	NonGene_Associated	0.113324	0.429863	0.316538	9.09971e-11
cg01153498	2	17936530	SMC6	TSS1500		0.190016	0.683657	0.493641	9.30527e-11
cg13969273	16	69760564	NQO1	TSS200	Promoter_Associated	0.0611106	0.557866	0.496756	9.4799e-11
cg01677834	9	108168280			Unclassified_Cell_type_specific	0.205862	0.646051	0.440188	9.49125e-11
cg06058627	17	73149532	HN1	5'UTR		0.16566	0.720245	0.554584	1.03348e-10
cg26050022	7	75443284	CCL24	TSS1500		0.170536	0.605557	0.435021	1.05562e-10
cg23619910	11	10477452	AMPD3	TSS200	Promoter_Associated	0.0365833	0.504006	0.467423	1.06155e-10
cg25430151	2	240042590	HDAC4	Body	Unclassified_Cell_type_specific	0.169644	0.452199	0.282554	1.07091e-10
cg17579498	2	134912028				0.201881	0.508669	0.306787	1.11225e-10
cg03124636	6	30711426	IER3	3'UTR	Promoter_Associated	0.134752	0.591172	0.45642	1.15162e-10
cg13409544	14	53159218	ERO1A	Body	Promoter_Associated	0.204229	0.668659	0.46443	1.16017e-10
cg12559900	15	85268269			Unclassified_Cell_type_specific	0.30108	0.703559	0.402479	1.20402e-10
cg03632717	12	49765556	SPATS2	5'UTR		0.481291	0.770556	0.289265	1.3101e-10
cg11673244	22	22007100	MIR130B	TSS1500	Unclassified	0.139486	0.636298	0.496813	1.3101e-10
cg06392426	19	10676186	KRI1	Body	Promoter_Associated	0.125033	0.669983	0.54495	1.32058e-10
cg02294189	11	59524562	STX3	Body		0.213669	0.565868	0.352199	1.32058e-10
cg02156801	14	73159678	DPF3	Body		0.226637	0.663337	0.4367	1.32058e-10
cg02622559	1	117041900			Unclassified	0.123239	0.365813	0.242575	1.32058e-10
cg25347200	1	227619694				0.179091	0.630894	0.451802	1.33542e-10
cg21037265	19	6481819	DENND1C	TSS200	Promoter_Associated_Cell_type_specific	0.142427	0.4898	0.347373	1.40722e-10
cg06078349	4	56275929	TMEM165	Body	Promoter_Associated_Cell_type_specific	0.33715	0.710844	0.373694	1.43578e-10
cg03046346	11	61658150	FADS3	Body	Promoter_Associated	0.1163	0.392508	0.276208	1.44746e-10
cg05826596	17	42516205	GPATCH8	Body	Unclassified_Cell_type_specific	0.318074	0.72183	0.403756	1.4773e-10
cg25605163	9	139557250	EGFL7	TSS200		0.154918	0.664169	0.509251	1.50906e-10
cg12473916	1	154943651	SHC1	5'UTR		0.224961	0.716774	0.491813	1.5149e-10
cg27300045	19	47610813	ZC3H4	Body	Promoter_Associated	0.243548	0.598472	0.354923	1.53272e-10
cg06311386	1	26868497	RPS6KA1	Body	Promoter_Associated	0.383774	0.692706	0.308932	1.53272e-10
cg17837069	10	30138588				0.162947	0.637155	0.474207	1.60619e-10
cg21915799	8	10282809	MSRA	Body	Unclassified	0.203507	0.698609	0.495102	1.66566e-10
cg01521258	1	64937528	CACHD1	Body		0.188986	0.671993	0.483007	1.67623e-10
cg23467947	3	56958114	ARHGEF3	Body	Unclassified_Cell_type_specific	0.104245	0.458082	0.353837	1.67623e-10
cg03433699	17	6916926	RNASEK	Body	Promoter_Associated	0.132629	0.381603	0.248975	1.68699e-10
cg21671780	15	64752519			Promoter_Associated	0.0444711	0.348195	0.303724	1.73033e-10
cg00711916	2	97426274	CNNM4	TSS1500	Promoter_Associated	0.0544708	0.143375	0.0889043	1.73619e-10
cg08291996	19	58791159	ZNF8	Body	NonGene_Associated	0.31684	0.772775	0.455934	1.77345e-10
cg13285213	12	50056949	FMNL3	Body	Promoter_Associated	0.251989	0.617833	0.365844	1.81072e-10
cg07582955	1	896763	KLHL17	Body		0.365829	0.733632	0.367803	1.82032e-10
cg18879300	1	17446768	PADI2	TSS1500	Unclassified_Cell_type_specific	0.475095	0.730741	0.255646	1.83137e-10
cg03790236	11	67057248	ANKRD13D	Body	Promoter_Associated	0.144624	0.562069	0.417445	1.87737e-10
cg07829869	10	121544241	INPP5F	Body		0.150157	0.545797	0.395639	1.9364e-10
cg25316569	11	120530952	GRIK4	TSS200	Unclassified_Cell_type_specific	0.102212	0.497852	0.39564	1.97178e-10
cg19634527	17	30814814	CDK5R1	Body	Promoter_Associated	0.154122	0.569242	0.41512	1.97178e-10
cg20117369	19	49061546	SULT2B1	Body		0.162013	0.495498	0.333484	1.97267e-10
cg00944015	1	180489153				0.196134	0.482182	0.286048	1.97673e-10
cg17139454	5	14162343	TRIO	Body		0.51725	0.711195	0.193946	1.99285e-10
cg15404275	2	47316338	C2orf61	Body		0.332049	0.672997	0.340947	2.03487e-10
cg02392228	19	4523345	PLIN5	3'UTR	Unclassified_Cell_type_specific	0.325306	0.687571	0.362265	2.04408e-10
cg20993173	15	75495652	C15orf39	5'UTR		0.147249	0.621937	0.474688	2.06558e-10
cg23223933	10	103603292	KCNIP2	1stExon	Unclassified	0.291133	0.761946	0.470813	2.0713e-10
cg12232308	6	30711580	IER3	3'UTR	Promoter_Associated	0.0821708	0.495989	0.413818	2.11631e-10
cg08662620	10	34061705				0.273207	0.786075	0.512868	2.13125e-10
cg09479286	2	169659182	NOSTRIN	5'UTR		0.205123	0.729693	0.524569	2.20955e-10
cg04436907	9	131902347	PPP2R4	Body	Promoter_Associated	0.190311	0.775398	0.585086	2.26129e-10
cg16946439	11	12131814	MICAL2	TSS1500	Promoter_Associated	0.109178	0.472016	0.362838	2.29264e-10
cg25389803	12	45586377	PLEKHA8P1	Body	Unclassified_Cell_type_specific	0.125173	0.467908	0.342734	2.40033e-10
cg13337740	17	33446298	RAD51L3	Body	Promoter_Associated	0.165702	0.584073	0.418372	2.43774e-10
cg22681777	7	75443288	CCL24	TSS1500		0.185652	0.681973	0.49632	2.52796e-10
cg25691553	3	49057884	NDUFAF3	TSS200	Promoter_Associated	0.186904	0.538386	0.351482	2.545e-10
cg15560495	20	56804158			Unclassified_Cell_type_specific	0.109203	0.56533	0.456128	2.62407e-10
cg15150970	2	25473529	DNMT3A	Body		0.403173	0.817049	0.413876	2.67021e-10
cg02857075	17	57910474	VMP1	Body		0.352452	0.735091	0.382639	2.67117e-10
cg08122386	6	26195954				0.145	0.667286	0.522286	2.79266e-10
cg15016771	2	235403218	ARL4C	3'UTR	Promoter_Associated_Cell_type_specific	0.242951	0.80324	0.560289	2.96782e-10
cg06352803	1	155277373	FDPS	TSS1500		0.221353	0.601807	0.380454	3.01441e-10
cg17932631	2	96990861	ITPRIPL1	TSS1500	Unclassified_Cell_type_specific	0.166381	0.514463	0.348082	3.11794e-10
cg26618058	12	118022239	KSR2	Body	Unclassified_Cell_type_specific	0.221844	0.766002	0.544158	3.12522e-10
cg25181684	10	105456466	SH3PXD2A	Body	Unclassified	0.357934	0.662536	0.304602	3.20617e-10
cg09861373	1	21985982	RAP1GAP	5'UTR	Unclassified	0.0190173	0.1185	0.0994823	3.26068e-10
cg11863430	9	131902471	PPP2R4	Body	Promoter_Associated	0.185564	0.753159	0.567596	3.31343e-10
cg00276606	3	127541243	MGLL	5'UTR		0.168968	0.624906	0.455938	3.31563e-10
cg21525098	17	47030369				0.197643	0.669077	0.471434	3.31563e-10
cg05285244	7	149412760	KRBA1	5'UTR		0.347303	0.830394	0.483091	3.32595e-10
cg15496388	1	155937541	ARHGEF2	Body	Promoter_Associated	0.2589	0.678111	0.419212	3.33801e-10
cg22087189	11	70245729	CTTN	5'UTR		0.0775213	0.308512	0.230991	3.41639e-10
cg07352639	3	127541222	MGLL	5'UTR		0.137333	0.585269	0.447937	3.46545e-10
cg02141814	1	36349730	EIF2C1	Body	Promoter_Associated	0.121559	0.255515	0.133956	3.5507e-10
cg03110491	19	11615848	ZNF653	Body	Promoter_Associated	0.165067	0.427028	0.261961	3.5507e-10
cg13357602	6	30655720	KIAA1949	TSS1500	Promoter_Associated	0.222271	0.56335	0.341078	3.64773e-10
cg03612633	4	87883021	AFF1	Body	Unclassified_Cell_type_specific	0.10989	0.628576	0.518686	3.85902e-10
cg05049335	11	66103889	RIN1	1stExon	Promoter_Associated	0.136732	0.510904	0.374171	3.98027e-10
cg07285708	3	10291324	TATDN2	Body	NonGene_Associated	0.0964473	0.515918	0.419471	4.14309e-10
cg02584193	12	98897187			Promoter_Associated	0.0890809	0.592515	0.503434	4.14309e-10
cg10428035	20	5512618				0.204999	0.560504	0.355504	4.14309e-10
cg14324585	8	145026051	PLEC1	Body	Promoter_Associated	0.131292	0.478911	0.34762	4.18076e-10
cg24226281	19	1862341	KLF16	Body		0.0555031	0.415547	0.360044	4.21047e-10
cg04951962	1	167726178	MPZL1	Body		0.419072	0.761507	0.342435	4.49928e-10
cg06152544	15	64188966			Unclassified_Cell_type_specific	0.194419	0.554403	0.359984	4.53876e-10
cg01889574	11	44590889	CD82	5'UTR	Promoter_Associated	0.219693	0.591633	0.371941	4.55809e-10
cg00559234	1	9885909	CLSTN1	TSS1500	Promoter_Associated	0.120196	0.460796	0.3406	4.57678e-10
cg18082788	6	149806339	ZC3H12D	TSS200	Promoter_Associated	0.209609	0.668015	0.458406	4.57678e-10
cg13481335	14	90864902	CALM1	5'UTR		0.0906801	0.32052	0.22984	4.75283e-10
cg17567432	2	236504134	AGAP1	Body	Unclassified	0.131469	0.49218	0.360711	4.81026e-10
cg23736020	12	6745244	LPAR5	1stExon	Unclassified	0.238987	0.589954	0.350967	4.81026e-10
cg10972873	1	200007592	NR5A2	Body		0.136584	0.590277	0.453693	4.89664e-10
cg22789388	17	48241435				0.136787	0.454834	0.318047	4.95603e-10
cg19516340	2	10263696	RRM2	Body		0.201551	0.549991	0.34844	4.9756e-10
cg26967619	2	218621497	DIRC3	TSS200	Unclassified_Cell_type_specific	0.108325	0.554363	0.446038	4.9756e-10
cg23272266	10	126431539	FAM53B	5'UTR		0.0401509	0.444079	0.403928	5.06102e-10
cg24251283	16	87267712			Unclassified	0.217227	0.687555	0.470327	5.22761e-10
cg25291603	6	152002969				0.0620415	0.374042	0.312	5.27512e-10
cg13780890	16	2060257	ZNF598	TSS1500		0.167312	0.463444	0.296132	5.30161e-10
cg03945800	16	4165515	ADCY9	5'UTR		0.194623	0.686008	0.491385	5.32213e-10
cg26047313	8	80677891	HEY1	Body	Unclassified	0.0599216	0.534579	0.474657	5.33245e-10
cg14886319	2	201535097	AOX1	Body		0.219307	0.546956	0.327649	5.34029e-10
cg09592244	17	37024020			Unclassified	0.0881078	0.517025	0.428918	5.45196e-10
cg11136235	10	81077552			Unclassified	0.168992	0.509017	0.340026	5.54189e-10
cg17810176	19	36035831	GAPDHS	Body		0.0978202	0.480965	0.383144	5.54189e-10
cg23930101	3	57677517	DENND6A	Body	Promoter_Associated_Cell_type_specific	0.21284	0.680645	0.467804	5.54189e-10
cg08194458	3	42054606			Promoter_Associated	0.146305	0.470491	0.324186	6.05116e-10
cg00718519	6	30689608	TUBB	Body		0.0338231	0.184906	0.151083	6.05773e-10
cg14550985	11	66104159	RIN1	TSS200	Promoter_Associated	0.265991	0.645655	0.379664	6.11662e-10
cg19375644	2	128617792				0.0702993	0.281496	0.211196	6.15457e-10
cg24161793	2	96990762	ITPRIPL1	TSS1500	Unclassified_Cell_type_specific	0.184438	0.604178	0.41974	6.2261e-10
cg19243632	16	67679089	RLTPR	5'UTR	Promoter_Associated	0.132027	0.380076	0.248048	6.25688e-10
cg15128801	1	68202053	GNG12	5'UTR	Promoter_Associated	0.200163	0.590577	0.390413	6.30169e-10
cg20060846	1	31643881			Unclassified	0.185155	0.525256	0.340101	6.37401e-10
cg00834924	15	85956922	AKAP13	5'UTR	Promoter_Associated	0.14846	0.582022	0.433562	6.53301e-10
cg17890932	1	55675110	USP24	Body		0.427229	0.737566	0.310336	6.72902e-10
cg21333158	19	42805982	PAFAH1B3	Body		0.189176	0.583035	0.393859	6.74797e-10
cg08794940	6	30711073	IER3	3'UTR	Promoter_Associated	0.0566924	0.424333	0.36764	6.81143e-10
cg12689285	20	42875765	GDAP1L1	TSS200		0.134107	0.521589	0.387482	6.85669e-10
cg02518245	16	51573168				0.0891936	0.445881	0.356687	6.85669e-10
cg16053428	16	83990544	OSGIN1	5'UTR	Unclassified	0.0732239	0.241893	0.168669	6.92907e-10
cg18763536	12	11812062	ETV6	Body		0.43948	0.742797	0.303317	7.20874e-10
cg00592903	3	183543567	MAP6D1	TSS200	Unclassified	0.142297	0.644852	0.502556	7.2569e-10
cg08903774	1	52000838			Unclassified_Cell_type_specific	0.287015	0.63032	0.343305	7.43493e-10
cg08920393	11	62367988	MTA2	Body		0.242337	0.691513	0.449176	7.43493e-10
cg23204810	2	85505166	TCF7L1	Body		0.173547	0.505435	0.331887	7.47712e-10
cg25807071	6	30655400	KIAA1949	TSS1500	Promoter_Associated	0.103629	0.340233	0.236604	7.50177e-10
cg06055249	5	153988192				0.115341	0.424551	0.30921	7.61443e-10
cg24306340	1	64937451	CACHD1	Body		0.281032	0.787844	0.506811	7.61443e-10
cg23163200	21	34186122	C21orf62	TSS200		0.253798	0.688964	0.435165	7.61443e-10
cg14616110	21	40310499	LOC400867	TSS200		0.230428	0.51674	0.286312	7.61812e-10
cg17528580	10	69962886	MYPN	Body		0.177534	0.659632	0.482098	7.61812e-10
cg02913507	21	44076183	PDE9A	Body	Unclassified	0.562394	0.87407	0.311676	7.71611e-10
cg10651168	19	10382048	ICAM1	Body	Promoter_Associated	0.0748857	0.387842	0.312957	7.73308e-10
cg03045323	19	11484448	C19orf39	TSS1500		0.105525	0.408544	0.303019	7.73308e-10
cg15668639	9	103790257	LPPR1	TSS1500		0.10127	0.3907	0.289429	7.81005e-10
cg24283921	11	10477461	AMPD3	TSS200	Promoter_Associated	0.164433	0.735048	0.570615	7.86506e-10
cg18656366	10	14996626	DCLRE1C	TSS200	Promoter_Associated	0.100563	0.407473	0.30691	7.90743e-10
cg21510189	5	133927987				0.317797	0.673244	0.355447	7.94348e-10
cg08181170	2	129230550				0.203307	0.657747	0.454441	8.09445e-10
cg06915202	7	98029285	BAIAP2L1	Body		0.250564	0.729	0.478436	8.24629e-10
cg04130507	1	182030753	ZNF648	5'UTR		0.116305	0.473087	0.356782	8.28068e-10
cg21129417	7	98822240				0.281181	0.74822	0.467039	8.28068e-10
cg08892362	9	131902135	PPP2R4	Body	Promoter_Associated	0.213374	0.676539	0.463164	8.28068e-10
cg02205391	6	31762409	VARS	Body		0.185735	0.568062	0.382327	8.34427e-10
cg10414135	6	144655549	UTRN	Body	Promoter_Associated	0.257375	0.832435	0.57506	8.37601e-10
cg16619139	11	46382642	DGKZ	TSS1500	Promoter_Associated	0.473369	0.742156	0.268787	8.78398e-10
cg01138530	22	39097540	JOSD1	TSS1500	Promoter_Associated	0.0605991	0.232666	0.172067	8.78398e-10
cg24126592	11	46389363	DGKZ	Body	Gene_Associated	0.236051	0.650538	0.414487	8.78398e-10
cg09504313	2	47401358	CALM2	TSS200		0.188833	0.54108	0.352247	8.78398e-10
cg08864042	2	74607470	DCTN1	5'UTR		0.233651	0.597393	0.363741	8.78684e-10
cg14614792	1	19668147	CAPZB	Body	Unclassified	0.0412862	0.367386	0.3261	8.87778e-10
cg05658589	12	120912656	DYNLL1	5'UTR		0.338466	0.692955	0.354489	8.94135e-10
cg00890518	4	6909686	TBC1D14	TSS1500	Promoter_Associated	0.250063	0.692645	0.442582	9.07156e-10
cg18684951	5	141700490	SPRY4	5'UTR		0.335299	0.758647	0.423349	9.26889e-10
cg26558951	10	75534675	FUT11	Body		0.119263	0.36334	0.244076	9.31458e-10
cg17769442	19	45578863	ZNF296	Body	Promoter_Associated	0.175206	0.5791	0.403894	9.36919e-10
cg17882539	4	4544320	STX18	TSS1500	Promoter_Associated	0.104599	0.419008	0.314409	9.44557e-10
cg23931437	22	33023190	SYN3	Body		0.31448	0.706915	0.392435	9.50687e-10
cg20785674	1	150123490	PLEKHO1	Body		0.192603	0.656187	0.463584	9.56107e-10
cg22740783	2	27341458	CGREF1	5'UTR	Promoter_Associated_Cell_type_specific	0.159949	0.571394	0.411445	9.90969e-10
cg19155007	3	183543564	MAP6D1	TSS200	Unclassified	0.150337	0.779655	0.629317	9.94549e-10
cg08039193	16	68001157	SLC12A4	TSS1500		0.334101	0.583124	0.249023	9.94549e-10
cg12700324	6	15552155	DTNBP1	Body		0.244098	0.599192	0.355093	1.01067e-09
cg05178604	16	67193015	FBXL8	TSS1500		0.161965	0.403073	0.241107	1.01646e-09
cg01378159	22	37703496	CYTH4	Body	Promoter_Associated	0.211734	0.58291	0.371176	1.02748e-09
cg27468438	3	183543580	MAP6D1	TSS200	Unclassified	0.142952	0.684812	0.541861	1.03499e-09
cg22377389	13	20805679	GJB6	5'UTR		0.141643	0.628317	0.486674	1.04519e-09
cg25085245	7	100032816				0.244706	0.598902	0.354196	1.04677e-09
cg19159409	5	35370617				0.281167	0.666632	0.385465	1.05097e-09
cg12151656	3	9850558	TTLL3	TSS1500	Promoter_Associated	0.316577	0.642369	0.325792	1.06449e-09
cg05856065	22	32342144	YWHAH	Body		0.139312	0.552811	0.413499	1.08782e-09
cg11542784	8	29316633			Unclassified_Cell_type_specific	0.182453	0.644146	0.461693	1.13145e-09
cg17153138	6	130005350	ARHGAP18	Body	Unclassified	0.181205	0.623539	0.442335	1.14193e-09
cg14810200	14	65696845				0.0872258	0.421397	0.334171	1.15202e-09
cg19232583	11	118979063	C2CD2L	Body		0.0594067	0.300073	0.240666	1.16995e-09
cg13166992	5	130715497	CDC42SE2	Body		0.152789	0.685569	0.53278	1.2089e-09
cg10494684	17	26645200	TMEM97	TSS1500	Promoter_Associated	0.241066	0.627383	0.386317	1.21573e-09
cg14580628	5	43602116	NNT	TSS1500		0.180054	0.663998	0.483944	1.21806e-09
cg16619991	5	52096811	ITGA1	Body	Promoter_Associated	0.27566	0.774696	0.499036	1.21806e-09
cg08972363	1	209932014	TRAF3IP3	5'UTR		0.154478	0.651522	0.497044	1.23714e-09
cg06222012	2	67442562				0.160032	0.526456	0.366424	1.23979e-09
cg06461306	7	767490	PRKAR1B	TSS200		0.303707	0.735972	0.432266	1.24203e-09
cg09393448	6	2768616	WRNIP1	Body	Promoter_Associated	0.338331	0.747785	0.409454	1.25634e-09
cg23448978	7	51209365	COBL	Body	Unclassified	0.33592	0.726749	0.390829	1.26742e-09
cg01697022	10	102583127	PAX2	Body		0.228059	0.560179	0.33212	1.26783e-09
cg16230391	3	48598680			Unclassified	0.194883	0.646139	0.451256	1.26783e-09
cg15610335	7	134354748	BPGM	Body	Unclassified_Cell_type_specific	0.298361	0.625582	0.32722	1.27782e-09
cg23732789	1	156251672	TMEM79	TSS1500		0.106906	0.339404	0.232498	1.31846e-09
cg03655136	8	134087298	TG	Body	Promoter_Associated_Cell_type_specific	0.14095	0.502241	0.361291	1.32427e-09
cg17719317	4	6909606			Promoter_Associated	0.25692	0.761195	0.504276	1.34519e-09
cg03034696	2	47400023	CALM2	Body		0.321184	0.77606	0.454876	1.34828e-09
cg18161904	22	42978394	RRP7B	TSS1500	Promoter_Associated	0.130085	0.456709	0.326624	1.35333e-09
cg04886157	16	30380006	TBC1D10B	Body		0.167504	0.477061	0.309557	1.38585e-09
cg15350627	12	6642201	GAPDH	TSS1500		0.173854	0.425393	0.251539	1.39448e-09
cg26380291	10	114787843	TCF7L2	Body		0.350159	0.743926	0.393767	1.43748e-09
cg15039806	7	30951228	AQP1	TSS200		0.428857	0.699891	0.271034	1.44025e-09
cg13261635	8	11162047	MTMR9	Body	Gene_Associated_Cell_type_specific	0.317225	0.745771	0.428546	1.44025e-09
cg20883831	7	150652948	KCNH2	TSS200		0.123525	0.525505	0.40198	1.44716e-09
cg05787287	11	64987237	SLC22A20	Body		0.363563	0.688869	0.325306	1.44716e-09
cg26064307	5	167564572	TENM2	Body	Unclassified_Cell_type_specific	0.322896	0.708768	0.385872	1.44716e-09
cg13156795	21	34075191	SYNJ1	Body		0.318369	0.644073	0.325704	1.47838e-09
cg25413538	4	4544731	STX18	TSS1500		0.191033	0.634797	0.443764	1.48392e-09
cg02861178	20	10492319	C20orf94	Body	Unclassified	0.321282	0.734052	0.412769	1.48512e-09
cg17389738	6	30711642	IER3	3'UTR	Promoter_Associated	0.0743717	0.400967	0.326595	1.49813e-09
cg03473518	13	20805656	GJB6	5'UTR		0.152829	0.665504	0.512675	1.49949e-09
cg04000281	11	63949212			Unclassified_Cell_type_specific	0.176277	0.634348	0.458071	1.49949e-09
cg00056066	10	25010738	ARHGAP21	Body		0.24927	0.761653	0.512383	1.56232e-09
cg05577920	10	126745753	CTBP2	5'UTR		0.0854781	0.375291	0.289812	1.56376e-09
cg24433287	1	38261057	MANEAL	Body		0.144035	0.623417	0.479382	1.56376e-09
cg06589222	1	41446660	CTPS1	5'UTR	Promoter_Associated	0.300495	0.773583	0.473089	1.56376e-09
cg01553981	11	63993358	NUDT22	TSS1500	Promoter_Associated	0.0408575	0.204747	0.16389	1.56712e-09
cg23657025	20	48702589	UBE2V1	Body	Promoter_Associated	0.0707577	0.296367	0.22561	1.56712e-09
cg15225991	10	134468436	INPP5A	Body	Unclassified_Cell_type_specific	0.149261	0.552144	0.402883	1.57113e-09
cg27404606	20	3747579	C20orf27	5'UTR		0.242148	0.688839	0.446691	1.58927e-09
cg23395749	5	176984246			Unclassified_Cell_type_specific	0.243461	0.636174	0.392713	1.59754e-09
cg08905629	1	183188297	LAMC2	Body	Unclassified_Cell_type_specific	0.223903	0.691938	0.468035	1.60165e-09
cg20254755	5	176510465				0.217645	0.445131	0.227486	1.63388e-09
cg00426822	1	39546536	MACF1	TSS1500		0.255098	0.634538	0.379441	1.65343e-09
cg09172296	10	21807166	C10orf140	5'UTR		0.194359	0.812878	0.618519	1.65441e-09
cg15909232	7	156235420				0.256426	0.712883	0.456457	1.66763e-09
cg16102825	2	235055287				0.272826	0.682399	0.409573	1.66763e-09
cg21307352	9	74102221				0.20583	0.686565	0.480735	1.67241e-09
cg00326842	2	43189943			Unclassified_Cell_type_specific	0.353476	0.666195	0.31272	1.6796e-09
cg15802073	16	67679091	RLTPR	5'UTR	Promoter_Associated	0.0303668	0.18528	0.154913	1.68192e-09
cg19384905	6	153299788	FBXO5	5'UTR		0.396703	0.725952	0.329249	1.68192e-09
cg15411268	15	72409146	SENP8	TSS200		0.162594	0.622769	0.460175	1.72882e-09
cg16757281	16	685785	C16orf13	Body		0.120419	0.364986	0.244566	1.74843e-09
cg12402064	6	119661462	MAN1A1	Body		0.342179	0.652641	0.310463	1.79207e-09
cg23275158	14	77965757	ISM2	TSS1500	Unclassified_Cell_type_specific	0.12068	0.35117	0.23049	1.80408e-09
cg26513837	11	3014269	NAP1L4	TSS1500	Promoter_Associated	0.0923682	0.221326	0.128958	1.84523e-09
cg04347522	12	121409673	C12orf27	Body	Unclassified	0.172749	0.458021	0.285272	1.84523e-09
cg01246266	17	76126490	TMC8	TSS1500	Promoter_Associated	0.363842	0.629535	0.265693	1.84523e-09
cg12685560	17	2302144	MNT	Body	Promoter_Associated	0.175113	0.465061	0.289948	1.84853e-09
cg06085743	1	1245014	PUSL1	Body		0.283274	0.678067	0.394793	1.85138e-09
cg15351951	18	2907472	EMILIN2	Body	Promoter_Associated	0.234036	0.598823	0.364787	1.85537e-09
cg12935434	4	4329441			Unclassified_Cell_type_specific	0.133898	0.561612	0.427714	1.86829e-09
cg06157991	22	40931208	MKL1	5'UTR	Unclassified	0.270737	0.591852	0.321115	1.86836e-09
cg10047572	6	30711399	IER3	3'UTR	Promoter_Associated	0.240356	0.670251	0.429895	1.92576e-09
cg10434009	17	42920254				0.0958103	0.375832	0.280021	1.94906e-09
cg13073302	17	637000	FAM57A	Body		0.180684	0.666236	0.485552	1.97373e-09
cg21254856	19	42783795	CIC	Body	Promoter_Associated	0.0978359	0.336626	0.23879	1.97373e-09
cg23695072	8	66055835				0.313119	0.817554	0.504434	2.01002e-09
cg02429813	6	30655745	PPP1R18	TSS1500	Promoter_Associated	0.256446	0.577531	0.321085	2.01788e-09
cg22527739	3	138068049	MRAS	1stExon		0.0952643	0.313954	0.21869	2.01821e-09
cg01440309	20	13228392	ISM1	Body	Unclassified	0.401467	0.761405	0.359938	2.02129e-09
cg17207815	8	21966362	NUDT18	Body	Promoter_Associated	0.0567914	0.162926	0.106135	2.02837e-09
cg25247183	22	38073049	LGALS1	Body	Promoter_Associated	0.229174	0.715813	0.486639	2.04435e-09
cg14716208	3	52089752	DUSP7	Body		0.147107	0.603015	0.455908	2.07909e-09
cg01704534	4	40518024	RBM47	5'UTR	Unclassified_Cell_type_specific	0.244578	0.801696	0.557118	2.07953e-09
cg07226162	10	112293247				0.237334	0.68669	0.449356	2.09446e-09
cg26846380	1	205662865				0.188212	0.522187	0.333974	2.12776e-09
cg02740950	6	32055534	TNXB	Body	Unclassified	0.118433	0.537864	0.419431	2.15535e-09
cg15541611	10	104211319	C10orf95	TSS200		0.344287	0.704585	0.360299	2.15791e-09
cg01958086	15	37389951	MEIS2	Body	Unclassified_Cell_type_specific	0.17691	0.633392	0.456482	2.15929e-09
cg14347964	4	8041140	ABLIM2	Body		0.196963	0.587611	0.390648	2.17083e-09
cg11654549	21	34755800			Promoter_Associated	0.181958	0.574198	0.39224	2.1732e-09
cg15260109	19	10363328	MRPL4	Body	Promoter_Associated	0.0914578	0.275936	0.184478	2.20007e-09
cg16242693	17	70335239				0.309831	0.723842	0.414012	2.2147e-09
cg07351497	19	36546357	THAP8	TSS1500	Promoter_Associated	0.0464426	0.149028	0.102585	2.24179e-09
cg09080114	12	6983111	SPSB2	TSS1500	Unclassified	0.127516	0.499335	0.371819	2.24179e-09
cg03452174	17	27045113	RAB34	Body	Unclassified	0.202281	0.599508	0.397226	2.25657e-09
cg14160419	4	40518065	RBM47	5'UTR		0.295524	0.842785	0.547261	2.27785e-09
cg19454487	6	90060626	UBE2J1	Body		0.262688	0.623311	0.360623	2.29813e-09
cg09052211	14	97264493	VRK1	5'UTR	Promoter_Associated	0.0249999	0.360571	0.335571	2.32297e-09
cg03623878	13	113655560	MCF2L	Body	Unclassified_Cell_type_specific	0.183879	0.606095	0.422216	2.32429e-09
cg16065008	11	11523660	GALNT18	Body		0.347877	0.68629	0.338414	2.37807e-09
cg19401491	4	1283101	MAEA	TSS1500		0.0671736	0.362336	0.295162	2.41245e-09
cg17672050	4	53579353	SNORA26	TSS200	Promoter_Associated	0.0818254	0.40627	0.324445	2.41245e-09
cg18694815	2	55278427	RTN4	TSS1500		0.242392	0.588934	0.346542	2.44409e-09
cg05423727	12	116561530	MED13L	Body		0.152467	0.552897	0.400431	2.45313e-09
cg16078836	3	185081374	MAP3K13	5'UTR	Promoter_Associated_Cell_type_specific	0.0988674	0.630483	0.531616	2.46565e-09
cg21940313	17	41620911	ETV4	Body		0.216932	0.62811	0.411178	2.46684e-09
cg20015448	3	48598715			Unclassified	0.249755	0.719304	0.469549	2.47175e-09
cg17079034	2	239047280	KLHL30	TSS200		0.273749	0.625186	0.351438	2.49778e-09
cg03085312	17	38465281	RARA	TSS200	Unclassified_Cell_type_specific	0.156012	0.534944	0.378932	2.50208e-09
cg00107488	22	19930437	COMT	5'UTR		0.188667	0.558682	0.370015	2.50936e-09
cg19730126	17	40285519	RAB5C	5'UTR	Promoter_Associated	0.336104	0.685047	0.348943	2.50936e-09
cg25063737	2	38078783	LINC00211	Body	Unclassified_Cell_type_specific	0.383765	0.799551	0.415786	2.51343e-09
cg12521167	16	29819099	MAZ	Body	Promoter_Associated_Cell_type_specific	0.153288	0.636667	0.483379	2.51831e-09
cg09041338	11	57125607	P2RX3	Body		0.180257	0.544883	0.364626	2.52007e-09
cg13345151	1	242012087	EXO1	5'UTR		0.100749	0.344062	0.243312	2.52892e-09
cg03878837	7	130352754	COPG2	Body		0.0683732	0.268542	0.200169	2.5578e-09
cg06360298	11	66049832	CNIH2	Body	Unclassified	0.151058	0.351438	0.200381	2.59262e-09
cg12788666	7	75443246	CCL24	TSS1500		0.179166	0.517684	0.338518	2.59469e-09
cg05734675	10	537033	DIP2C	Body		0.274982	0.652238	0.377256	2.59469e-09
cg22392708	17	39093770	KRT23	1stExon		0.211576	0.582555	0.370979	2.61165e-09
cg04124909	1	182030818	ZNF648	5'UTR		0.340091	0.759752	0.419662	2.61597e-09
cg08614800	5	138738367	SPATA24	Body	Promoter_Associated	0.344993	0.700865	0.355872	2.63614e-09
cg09120934	11	120187999	POU2F3	Body		0.222531	0.593914	0.371382	2.64746e-09
cg10519271	1	28286837	XKR8	1stExon	Promoter_Associated	0.0671391	0.168001	0.100862	2.70662e-09
cg04477789	16	30935822	FBXL19	TSS200		0.21883	0.556504	0.337673	2.76635e-09
cg17329494	5	65018961	SGTB	TSS1500		0.118029	0.543601	0.425572	2.77823e-09
cg03470754	7	44105166	PGAM2	1stExon		0.127955	0.476817	0.348862	2.77823e-09
cg14816048	2	218824687				0.350054	0.830798	0.480744	2.77823e-09
cg16931416	10	134365109	INPP5A	Body	Promoter_Associated_Cell_type_specific	0.300014	0.663521	0.363507	2.77823e-09
cg13699808	20	45985339	ZMYND8	Body	Promoter_Associated	0.304397	0.788866	0.484469	2.78724e-09
cg19838384	16	81786066				0.294402	0.641915	0.347514	2.82856e-09
cg02064408	16	23690710	PLK1	Body		0.130058	0.48522	0.355162	2.86429e-09
cg04282607	22	22007286	MIR301B	Body		0.259839	0.734568	0.474729	2.86429e-09
cg05163588	7	73498778	LIMK1	Body		0.13973	0.491288	0.351558	2.86429e-09
cg25574270	20	51301651				0.145071	0.465521	0.32045	2.86429e-09
cg17568962	6	35456312	TEAD3	5'UTR	Unclassified_Cell_type_specific	0.469001	0.751643	0.282642	2.86653e-09
cg08712669	1	151585705	SNX27	Body	Promoter_Associated	0.169863	0.483235	0.313372	2.86653e-09
cg23162655	14	24037186	AP1G2	TSS1500	Promoter_Associated	0.178263	0.460323	0.28206	2.90222e-09
cg16761550	16	3029823	PKMYT1	5'UTR	Unclassified	0.19691	0.50473	0.307819	2.91045e-09
cg01345157	16	85120484	KIAA0513	Body	Unclassified	0.27623	0.653243	0.377013	2.94712e-09
cg15996459	17	184106	RPH3AL	5'UTR	Unclassified_Cell_type_specific	0.170583	0.544615	0.374031	2.95947e-09
cg17759604	22	42740244				0.18469	0.525315	0.340625	2.98461e-09
cg06434732	16	12322653	SNX29	Body	Unclassified	0.157068	0.465721	0.308653	2.99237e-09
cg20158040	5	174556397				0.247761	0.734999	0.487238	2.99951e-09
cg12104165	4	77518782	SHROOM3	Body		0.283984	0.695867	0.411883	3.01842e-09
cg06081329	9	36306905				0.300731	0.701319	0.400588	3.02593e-09
cg05008895	16	1458735	UNKL	Body	Unclassified	0.2225	0.656885	0.434384	3.03423e-09
cg18886943	8	134087276	TG	Body	Promoter_Associated_Cell_type_specific	0.303714	0.690377	0.386664	3.08315e-09
cg14095299	17	73149526	HN1	5'UTR		0.0813076	0.521817	0.44051	3.08735e-09
cg09457766	22	43742573			Unclassified	0.187243	0.523718	0.336475	3.08925e-09
cg18786995	19	58988182	ZNF446	5'UTR	Promoter_Associated	0.030881	0.10793	0.0770491	3.09212e-09
cg04579507	12	21324585	SLCO1B1	Body		0.221663	0.611342	0.389679	3.10399e-09
cg07152728	19	50400217	IL4I1	TSS200	Unclassified	0.180211	0.545189	0.364977	3.1178e-09
cg02507296	10	104211328	C10orf95	TSS200		0.428056	0.765359	0.337302	3.17896e-09
cg05397202	1	1245040	PUSL1	Body		0.231235	0.604685	0.37345	3.23614e-09
cg04934204	14	105782124	BRF1	TSS1500		0.194063	0.603966	0.409903	3.33024e-09
cg06511190	11	64008186	FKBP2	TSS1500		0.0253206	0.12281	0.097489	3.35695e-09
cg13598865	6	159064992	DYNLT1	Body	Promoter_Associated	0.15216	0.509312	0.357152	3.35695e-09
cg00841725	13	113655538	MCF2L	Body	Unclassified_Cell_type_specific	0.368438	0.684971	0.316532	3.36454e-09
cg23993283	14	100952920	WDR25	Body	Unclassified	0.0924244	0.469728	0.377304	3.38069e-09
cg17450726	11	117680226			Unclassified	0.178422	0.704401	0.525979	3.40879e-09
cg18516140	11	63949188			Unclassified_Cell_type_specific	0.19179	0.701929	0.510139	3.49451e-09
cg25302646	1	173445043	PRDX6	TSS1500		0.375057	0.825994	0.450937	3.5203e-09
cg24182521	20	44541013	PLTP	TSS1500	Unclassified_Cell_type_specific	0.286521	0.647706	0.361185	3.54282e-09
cg12978800	7	151403164	PRKAG2	Body	Unclassified_Cell_type_specific	0.271583	0.739066	0.467483	3.68011e-09
cg05315321	14	68844276	RAD51L1	Body		0.152882	0.552376	0.399494	3.70002e-09
cg21492394	5	176739783	MXD3	TSS1500	Promoter_Associated	0.117538	0.479127	0.361589	3.70206e-09
cg07664990	8	55294721				0.125864	0.598128	0.472263	3.73418e-09
cg21825586	1	109729166	KIAA1324	TSS200		0.404492	0.708388	0.303896	3.74425e-09
cg02098463	17	27045323	NARR	TSS1500	Unclassified_Cell_type_specific	0.269616	0.623219	0.353603	3.75699e-09
cg01658259	14	24837143	NFATC4	Body	Unclassified	0.0722889	0.261989	0.1897	3.80254e-09
cg25195795	10	21807252	C10orf140	5'UTR		0.224507	0.837678	0.613172	3.80904e-09
cg01396799	4	40195070	RHOH	TSS200		0.323475	0.733662	0.410187	3.86967e-09
cg11320332	5	95159127	GLRX	TSS1500		0.315771	0.688699	0.372927	3.86967e-09
cg16366546	10	24672795	KIAA1217	Body	Unclassified	0.162857	0.607274	0.444417	3.90918e-09
cg16639691	13	28597227	FLT3	Body		0.327951	0.76356	0.43561	3.95001e-09
cg03181300	6	26195995				0.105661	0.542495	0.436833	3.95001e-09
cg00398421	11	62726356				0.159107	0.492113	0.333006	4.00252e-09
cg00938721	7	64772807			Unclassified_Cell_type_specific	0.0780156	0.384642	0.306627	4.01904e-09
cg24705402	4	153771777	ARFIP1	Body		0.193899	0.627605	0.433706	4.04672e-09
cg27379915	11	19139411	ZDHHC13	Body	Promoter_Associated	0.210657	0.596353	0.385696	4.05362e-09
cg06729701	1	176665407	PAPPA2	Body		0.304438	0.754608	0.450169	4.05755e-09
cg08233032	2	70346113				0.294954	0.640975	0.346021	4.07588e-09
cg21197219	1	3374906	ARHGEF16	5'UTR	Unclassified_Cell_type_specific	0.330088	0.673183	0.343095	4.08515e-09
cg11433624	6	7146702	RREB1	5'UTR	Promoter_Associated	0.100611	0.404954	0.304344	4.11186e-09
cg22290135	1	78769377	MGC27382	Body		0.244188	0.789864	0.545676	4.20881e-09
cg14328241	6	53976336	MLIP	1stExon		0.326436	0.736017	0.409582	4.21519e-09
cg25261377	6	30313517	RPP21	Body	Promoter_Associated	0.107866	0.377209	0.269343	4.22399e-09
cg09119665	14	74181285	PNMA1	TSS200	Promoter_Associated	0.0779371	0.43424	0.356303	4.23127e-09
cg14989226	7	75897850	SRRM3	Body	Unclassified	0.226298	0.672677	0.446379	4.23127e-09
cg11893101	15	69089697	ANP32A	Body	Promoter_Associated_Cell_type_specific	0.4529	0.676473	0.223573	4.23127e-09
cg26945349	16	29802874	KIF22	Body	Promoter_Associated	0.0259014	0.0756923	0.049791	4.23849e-09
cg21196487	1	153538964	S100A2	TSS1500	Unclassified	0.227441	0.612006	0.384565	4.2512e-09
cg03215657	17	65823530	BPTF	Body		0.242328	0.533033	0.290705	4.2512e-09
cg13046742	11	75527721	UVRAG	Body		0.176764	0.538055	0.361291	4.26934e-09
cg22689909	5	95159365	GLRX	TSS1500		0.301679	0.716351	0.414673	4.30184e-09
cg08332908	17	38465326	RARA	TSS200	Unclassified_Cell_type_specific	0.163625	0.45264	0.289014	4.31072e-09
cg16171487	22	31478712	SMTN	5'UTR	Unclassified	0.342661	0.68764	0.344979	4.33422e-09
cg04858631	10	74035570	DDIT4	3'UTR		0.279281	0.672244	0.392963	4.39999e-09
cg02891574	19	58986999	ZNF446	TSS1500	Promoter_Associated	0.0176571	0.081664	0.0640069	4.41614e-09
cg15052029	16	29819572	MAZ	Body	Promoter_Associated_Cell_type_specific	0.290059	0.746945	0.456886	4.43988e-09
cg20178172	6	30711655	IER3	3'UTR	Promoter_Associated	0.0327103	0.238697	0.205987	4.44149e-09
cg14680948	10	88726472			Unclassified	0.188374	0.518887	0.330513	4.52738e-09
cg19621411	1	63429038			Unclassified	0.0247808	0.153369	0.128588	4.60715e-09
cg19585442	1	16480803	EPHA2	Body	Unclassified	0.288402	0.746942	0.458539	4.6151e-09
cg08772163	13	50202570	ARL11	TSS200	Promoter_Associated	0.244016	0.612595	0.368579	4.64889e-09
cg14243421	4	2873807	ADD1	5'UTR		0.43983	0.66913	0.2293	4.68024e-09
cg15744128	2	27850964	CCDC121	Body		0.24034	0.645587	0.405247	4.71201e-09
cg25167599	11	738054			Unclassified_Cell_type_specific	0.489088	0.766497	0.277409	4.76277e-09
cg25473467	6	90206115	ANKRD6	5'UTR		0.206132	0.746943	0.540811	4.86625e-09
cg25642020	19	4975105	KDM4B	5'UTR		0.459152	0.769868	0.310716	4.8961e-09
cg27344515	8	125259814	LOC101927588	TSS200		0.271248	0.74745	0.476202	4.91262e-09
cg04561231	12	27016635			Unclassified_Cell_type_specific	0.215298	0.481839	0.266541	4.91262e-09
cg22321764	14	62164219	HIF1A	TSS200		0.27276	0.741328	0.468567	4.96897e-09
cg03671191	19	52207353	NCRNA00085	Body	Promoter_Associated	0.0283841	0.395492	0.367108	4.96897e-09
cg19929625	14	100574721	MIR342	TSS1500	Unclassified	0.146392	0.356118	0.209727	5.03273e-09
cg23613834	3	52046739				0.542241	0.772389	0.230148	5.05306e-09
cg01989261	13	46745046	LCP1	5'UTR		0.0914059	0.397771	0.306365	5.06509e-09
cg21916479	3	194024145	LOC100131551	Body	Unclassified	0.264938	0.647505	0.382568	5.06509e-09
cg16127498	1	182643987				0.270389	0.622971	0.352582	5.06509e-09
cg16837338	12	122018770	KDM2B	1stExon		0.135461	0.577425	0.441964	5.09204e-09
cg10840312	15	72409092	SENP8	TSS200		0.293703	0.689719	0.396016	5.12163e-09
cg06645081	15	85553820	PDE8A	5'UTR		0.386058	0.706036	0.319979	5.13713e-09
cg18390495	20	239809	DEFB132	Body		0.119215	0.475866	0.356652	5.15633e-09
cg09858022	17	38465333	RARA	TSS200	Unclassified_Cell_type_specific	0.209081	0.541411	0.332329	5.16549e-09
cg10510742	16	30620917	ZNF689	Body	Promoter_Associated	0.102725	0.480362	0.377637	5.19089e-09
cg19926050	17	73149504	HN1	5'UTR		0.0283988	0.174678	0.14628	5.19424e-09
cg13054503	21	37802595			Unclassified	0.331525	0.672	0.340475	5.28104e-09
cg09515098	1	92942075	GFI1	Body	Promoter_Associated	0.212385	0.682023	0.469638	5.28104e-09
cg26581481	10	115720695			Promoter_Associated	0.509336	0.833828	0.324492	5.30359e-09
cg07387700	3	156848544			Unclassified_Cell_type_specific	0.106685	0.337743	0.231058	5.30878e-09
cg26509318	12	122019760	KDM2B	TSS1500	Promoter_Associated	0.257822	0.59072	0.332898	5.3163e-09
cg16253338	5	177658991	AGXT2L2	Body	Promoter_Associated	0.0462185	0.173141	0.126922	5.34263e-09
cg06974755	9	135996931	RALGDS	Body	Promoter_Associated	0.0523874	0.190401	0.138013	5.3583e-09
cg09046316	1	181149341	LOC101928973	Body	Unclassified_Cell_type_specific	0.193066	0.607106	0.41404	5.39878e-09
cg05260783	6	159238935	EZR-AS1	TSS200		0.119984	0.412833	0.292848	5.39878e-09
cg05299342	2	225307672			Unclassified_Cell_type_specific	0.252254	0.658655	0.406401	5.48205e-09
cg06699555	2	9173664				0.311542	0.707455	0.395913	5.48205e-09
cg11570271	22	17747753	CECR3	TSS200	Unclassified_Cell_type_specific	0.272782	0.692874	0.420092	5.49684e-09
cg07749943	4	3468188	DOK7	Body		0.237328	0.588954	0.351626	5.51366e-09
cg11150974	2	12010431				0.267208	0.655527	0.388319	5.51366e-09
cg12944923	10	105681751			Unclassified_Cell_type_specific	0.281546	0.604951	0.323405	5.53383e-09
cg16464322	19	39343574	HNRNPL	TSS1500		0.171781	0.52955	0.357769	5.601e-09
cg17930775	16	29802830	KIF22	5'UTR	Promoter_Associated	0.0321647	0.16114	0.128976	5.70218e-09
cg13788469	10	74124335			Unclassified	0.157155	0.460932	0.303777	5.70218e-09
cg06073926	11	120187747	POU2F3	Body		0.293753	0.784695	0.490942	5.72143e-09
cg20770512	6	13396094	GFOD1	Body	Unclassified_Cell_type_specific	0.287433	0.721412	0.433979	5.72143e-09
cg00479101	1	227058070	PSEN2	TSS1500	Promoter_Associated	0.0782507	0.194085	0.115835	5.75154e-09
cg15647195	16	1577092	IFT140	Body		0.414626	0.692935	0.278309	5.8155e-09
cg02965511	3	195946673	SLC51A	Body	Promoter_Associated_Cell_type_specific	0.13445	0.446787	0.312337	5.90697e-09
cg17205250	15	45923768	SQRDL	5'UTR		0.212263	0.542254	0.32999	5.90953e-09
cg03429223	1	110438516				0.0909752	0.415969	0.324993	5.96248e-09
cg21851672	1	200007863	NR5A2	Body		0.249777	0.669045	0.419269	6.20574e-09
cg09410243	11	3861512	RHOG	5'UTR		0.0256769	0.148212	0.122535	6.25806e-09
cg04918982	6	131383060	EPB41L2	5'UTR	Unclassified_Cell_type_specific	0.244971	0.812854	0.567883	6.417e-09
cg01095658	14	68036318	PLEKHH1	Body		0.342109	0.638044	0.295935	6.417e-09
cg03389557	2	174220966	CDCA7	Body	Promoter_Associated	0.155667	0.574534	0.418866	6.42195e-09
cg00313981	1	228595062	TRIM11	TSS1500	Promoter_Associated	0.196648	0.515923	0.319275	6.47557e-09
cg26509119	14	23217650				0.346915	0.720734	0.373819	6.49103e-09
cg15758178	3	31577972	STT3B	Body		0.126641	0.450672	0.324031	6.54919e-09
cg13242160	8	55294610				0.190261	0.507466	0.317205	6.56008e-09
cg25583219	2	136755035	DARS-AS1	Body		0.19822	0.616648	0.418429	6.60218e-09
cg07506334	16	3073707	HCFC1R1	Body	Promoter_Associated	0.0463708	0.369665	0.323295	6.63678e-09
cg14270008	2	17936488	SMC6	TSS1500		0.235775	0.749467	0.513693	6.68136e-09
cg17346857	16	66639560	CMTM3	Body	Promoter_Associated	0.152146	0.624225	0.472079	6.73014e-09
cg14162418	11	121336707	SORL1	Body		0.415524	0.717585	0.302061	6.96933e-09
cg06261926	2	161264607	RBMS1	Body	Promoter_Associated	0.0408935	0.14373	0.102837	7.01181e-09
cg02931464	12	121826303				0.375629	0.661848	0.286218	7.03932e-09
cg17591725	14	62164584	HIF1A	1stExon		0.371716	0.811444	0.439728	7.0754e-09
cg02774856	19	19052293	HOMER3	TSS1500	Unclassified	0.0912805	0.201493	0.110212	7.0757e-09
cg19443311	22	18957678	DGCR5	TSS1500	Unclassified_Cell_type_specific	0.144007	0.344835	0.200828	7.09987e-09
cg16676373	14	65175332	PLEKHG3	5'UTR	Unclassified_Cell_type_specific	0.418842	0.839592	0.42075	7.09987e-09
cg24339271	22	41079170			Unclassified_Cell_type_specific	0.186842	0.493886	0.307044	7.17483e-09
cg04458969	2	183733105				0.483779	0.757644	0.273865	7.27733e-09
cg07120889	1	150535935			Promoter_Associated	0.474212	0.759466	0.285254	7.29823e-09
cg08901157	15	56033728	PRTG	Body		0.200124	0.576856	0.376732	7.37073e-09
cg02473781	22	22007095	MIR130B	TSS1500	Unclassified	0.245695	0.542813	0.297118	7.37073e-09
cg23197007	6	30655617	KIAA1949	TSS1500	Promoter_Associated	0.290215	0.661345	0.37113	7.37073e-09
cg15903883	9	132820590	GPR107	5'UTR		0.504994	0.710179	0.205184	7.4251e-09
cg08052804	3	194968649	XXYLT1	TSS200		0.564869	0.74608	0.181211	7.46126e-09
cg25968076	11	10477399	AMPD3	TSS200	Promoter_Associated	0.193427	0.592033	0.398606	7.59327e-09
cg02820309	1	241802556	OPN3	Body		0.129317	0.447827	0.31851	7.64297e-09
cg04299914	9	92782655				0.233146	0.606233	0.373087	7.64297e-09
cg24512005	11	3014291	NAP1L4	TSS1500	Promoter_Associated	0.267958	0.635859	0.367901	7.64297e-09
cg19262282	19	40923249			Unclassified_Cell_type_specific	0.327037	0.686685	0.359648	7.64297e-09
cg07284788	6	157957281	ZDHHC14	Body	Unclassified_Cell_type_specific	0.150651	0.551278	0.400627	7.65137e-09
cg12394426	11	64009745	FKBP2	5'UTR	Promoter_Associated	0.156493	0.285623	0.12913	7.65778e-09
cg22679900	9	139557253	EGFL7	TSS200		0.209756	0.693384	0.483628	7.74945e-09
cg13892570	1	159893182	TAGLN2	5'UTR	Promoter_Associated	0.345713	0.686081	0.340368	7.77347e-09
cg03328201	22	22007633	MIR130B	Body		0.478363	0.855836	0.377473	7.80666e-09
cg14754581	3	46448753	CCRL2	TSS1500	Unclassified_Cell_type_specific	0.139034	0.488676	0.349642	7.81254e-09
cg21357465	16	30367279	CD2BP2	TSS1500	Promoter_Associated	0.237723	0.517368	0.279645	7.82861e-09
cg01715795	17	10782844				0.24688	0.751221	0.504341	7.82861e-09
cg06382930	11	65102417	DPF2	Body	Promoter_Associated	0.262229	0.720878	0.458649	7.89953e-09
cg14506796	11	18214711				0.206293	0.714984	0.508691	7.94136e-09
cg15223429	1	3375024	ARHGEF16	5'UTR	Unclassified_Cell_type_specific	0.344274	0.676396	0.332122	7.96145e-09
cg25034557	11	65838645	PACS1	Body	Promoter_Associated	0.243996	0.650461	0.406464	7.98611e-09
cg15255086	17	5673881				0.404062	0.660273	0.256211	7.98611e-09
cg27371984	17	78009155	CCDC40	TSS1500		0.0450832	0.096321	0.0512378	7.98611e-09
cg02449461	11	75061838	ARRB1	Body	Promoter_Associated	0.375235	0.808194	0.432959	8.04614e-09
cg05934061	11	63949193			Unclassified_Cell_type_specific	0.217785	0.683974	0.466189	8.11377e-09
cg04614515	3	156746262	LEKR1	Body		0.117973	0.475784	0.357811	8.16039e-09
cg11523128	19	19773068	ATP13A1	Body		0.145046	0.362409	0.217363	8.16113e-09
cg20706495	1	12222054			Unclassified	0.0690583	0.311469	0.242411	8.20474e-09
cg02945646	14	24037169	AP1G2	5'UTR	Promoter_Associated	0.208287	0.42657	0.218284	8.34289e-09
cg18651470	6	114662697				0.0985594	0.580032	0.481472	8.34289e-09
cg05371052	17	79328957				0.26953	0.647651	0.378121	8.34289e-09
cg19566145	8	34976090				0.18	0.593221	0.41322	8.45958e-09
cg16852323	17	6348225	FAM64A	5'UTR	Unclassified	0.161884	0.507528	0.345644	8.45958e-09
cg03331259	15	64134455			Unclassified	0.322092	0.701479	0.379387	8.46159e-09
cg13070763	3	46448963	CCRL2	5'UTR	Unclassified_Cell_type_specific	0.274837	0.620499	0.345662	8.63506e-09
cg01695954	2	10262019	RRM2	TSS1500	Promoter_Associated	0.444549	0.810098	0.365549	8.66549e-09
cg05627004	1	1711530	NADK	TSS1500	Promoter_Associated	0.300801	0.705952	0.405151	8.66549e-09
cg09552548	2	232538286				0.340729	0.804542	0.463813	8.66549e-09
cg04394901	21	40794480	LCA5L	Body		0.40023	0.814502	0.414272	8.67138e-09
cg06892898	7	37024713	ELMO1	Body		0.236147	0.701593	0.465446	8.71062e-09
cg12251075	17	49244717	NME2	Body	Promoter_Associated	0.195084	0.521109	0.326025	8.72585e-09
cg17799040	2	235277703			Unclassified_Cell_type_specific	0.349971	0.796709	0.446738	8.90175e-09
cg25934064	3	52569026	NT5DC2	5'UTR		0.420916	0.827234	0.406318	8.99837e-09
cg17406209	10	43913622			Unclassified	0.270319	0.782844	0.512525	9.03839e-09
cg00510447	16	3071608	TNFRSF12A	Body	Promoter_Associated	0.141737	0.394529	0.252792	9.04348e-09
cg13868625	3	30644646				0.338613	0.728602	0.389989	9.09556e-09
cg07727884	17	19290503	MFAP4	TSS200	Unclassified_Cell_type_specific	0.202955	0.497982	0.295027	9.14851e-09
cg14239366	6	14661635			Unclassified	0.21272	0.524845	0.312125	9.29277e-09
cg08869861	9	96231439	FAM120A	Body		0.401393	0.690618	0.289225	9.31199e-09
cg13200550	12	66221789	RPSAP52	TSS1500		0.25404	0.821777	0.567737	9.36891e-09
cg03429644	2	9252446				0.321731	0.648382	0.326651	9.36891e-09
cg26652535	2	233802177	NGEF	Body		0.255889	0.62858	0.372692	9.38051e-09
cg11439126	1	212659149				0.476701	0.826041	0.34934	9.38051e-09
cg04028010	22	23522474	BCR	TSS200		0.154574	0.373264	0.21869	9.38051e-09
cg06197769	12	12868983	CDKN1B	TSS1500	Promoter_Associated	0.162995	0.562868	0.399873	9.38051e-09
cg17625120	3	57960800				0.369239	0.736534	0.367295	9.52296e-09
cg04000199	2	27009899	CENPA	Body	Promoter_Associated	0.250896	0.571932	0.321036	9.57659e-09
cg06079967	15	72605207	CELF6	Body	Unclassified	0.216138	0.584505	0.368367	9.57844e-09
cg23002247	17	79894684	PYCR1	Body		0.293566	0.768159	0.474592	9.60924e-09
cg08619558	7	64772761			Unclassified_Cell_type_specific	0.195904	0.511685	0.315781	9.61841e-09
cg22417733	6	153303409	FBXO5	5'UTR		0.0791137	0.535023	0.455909	9.64107e-09
cg19090419	11	46928226	LRP4	Body		0.345076	0.702004	0.356928	9.67142e-09
cg13160058	8	26243215	BNIP3L	Body		0.135957	0.486707	0.35075	9.86021e-09
cg01466741	5	134733519	H2AFY	5'UTR		0.332164	0.755143	0.422979	9.86021e-09
cg02626417	5	112073958	APC	5'UTR	Promoter_Associated	0.259299	0.618151	0.358852	9.89573e-09
cg14263139	11	66104018	RIN1	TSS200	Promoter_Associated	0.209488	0.427816	0.218328	9.91934e-09
cg04650032	20	25230072	PYGB	Body		0.462298	0.780483	0.318185	9.98577e-09
cg02174133	12	132352265				0.383859	0.74377	0.359911	9.98577e-09
cg23309670	6	36756830	CPNE5	Body	Unclassified_Cell_type_specific	0.216953	0.660769	0.443816	9.98577e-09
cg14920061	8	129326392				0.534714	0.822708	0.287995	1.0047e-08
cg20856330	6	30313546	RPP21	Body	Promoter_Associated	0.19414	0.575143	0.381003	1.0047e-08
cg02688432	1	91970745	CDC7	Body		0.401173	0.740484	0.339311	1.00509e-08
cg13066332	12	49616614				0.183051	0.603343	0.420292	1.00509e-08
cg12264511	17	36209004	YWHAEP7	Body	Unclassified_Cell_type_specific	0.10616	0.402945	0.296786	1.00605e-08
cg01669689	1	242012182	EXO1	5'UTR		0.193281	0.608128	0.414847	1.00851e-08
cg07561894	19	18540208	SSBP4	Body	Unclassified	0.110843	0.589529	0.478686	1.00851e-08
cg12397009	2	236567579	AGAP1	Body		0.362114	0.706527	0.344413	1.01344e-08
cg02246928	6	144586678				0.267065	0.617887	0.350822	1.01344e-08
cg00921574	7	1513873	INTS1	Body	Gene_Associated	0.111185	0.32992	0.218735	1.01622e-08
cg08684580	7	98029266	BAIAP2L1	Body		0.266511	0.764464	0.497953	1.01622e-08
cg18802729	22	28387087	TTC28-AS1	Body	Unclassified_Cell_type_specific	0.24547	0.571088	0.325619	1.0224e-08
cg08040115	16	87581757				0.260661	0.602908	0.342247	1.0224e-08
cg20878275	17	6918840	C17orf49	Body	Promoter_Associated	0.19979	0.513692	0.313903	1.02374e-08
cg09211952	3	195938378	ZDHHC19	TSS200		0.369433	0.618804	0.249371	1.02524e-08
cg18012464	8	37574392	LOC101929622	TSS1500		0.102345	0.286157	0.183812	1.02977e-08
cg13804316	1	28286884	XKR8	Body	Promoter_Associated	0.0470415	0.142214	0.0951723	1.03016e-08
cg07875146	5	141931288				0.119723	0.496513	0.37679	1.043e-08
cg17602126	1	40105687	HEYL	TSS1500	Unclassified_Cell_type_specific	0.204564	0.539617	0.335052	1.043e-08
cg10401367	1	151031295	CDC42SE1	5'UTR	Promoter_Associated	0.220178	0.696505	0.476327	1.04615e-08
cg00739120	19	36035875	GAPDHS	Body		0.3416	0.783997	0.442397	1.04615e-08
cg15002672	18	47885391				0.142933	0.472256	0.329322	1.04737e-08
cg25461300	18	3015372				0.235787	0.518439	0.282652	1.06491e-08
cg04923845	10	114575681	VTI1A	3'UTR		0.142804	0.562053	0.419248	1.06863e-08
cg01408497	9	132694956	FNBP1	Body		0.368935	0.769608	0.400673	1.07023e-08
cg09406795	11	64019655	PLCB3	Body	Promoter_Associated	0.23722	0.610282	0.373062	1.07375e-08
cg26797716	11	126224985	ST3GAL4	TSS1500	Promoter_Associated	0.19167	0.549024	0.357354	1.07375e-08
cg17149644	11	126225276	ST3GAL4	TSS1500	Promoter_Associated	0.0512205	0.270553	0.219333	1.08194e-08
cg13718098	17	20944116	USP22	Body		0.194354	0.669755	0.475401	1.08372e-08
cg18640964	8	55389376				0.355303	0.635778	0.280474	1.08995e-08
cg06297541	16	22384949	CDR2	Body		0.200877	0.637164	0.436287	1.09605e-08
cg25107129	6	37750921			Unclassified_Cell_type_specific	0.392756	0.695107	0.302351	1.09605e-08
cg07350561	22	50710588				0.0945622	0.338204	0.243642	1.09605e-08
cg22001807	6	30690355	TUBB	Body	Promoter_Associated	0.549674	0.814028	0.264354	1.09899e-08
cg24814835	6	40880182	LOC101929555	Body	Unclassified	0.142633	0.490078	0.347445	1.10121e-08
cg06438942	6	31805329	C6orf48	Body		0.212414	0.634058	0.421644	1.11084e-08
cg00891886	7	73417264			Unclassified_Cell_type_specific	0.253567	0.656154	0.402588	1.11987e-08
cg17955005	1	16001477				0.120192	0.379	0.258808	1.11987e-08
cg02612650	6	26195910				0.135005	0.537951	0.402946	1.13994e-08
cg03196934	20	36998289	LBP	Body		0.194385	0.526784	0.332399	1.14049e-08
cg18720905	2	96990858	ITPRIPL1	TSS1500	Unclassified_Cell_type_specific	0.0510438	0.256068	0.205024	1.14548e-08
cg26666580	16	12183835	SNX29	Body	Promoter_Associated_Cell_type_specific	0.226639	0.486442	0.259804	1.14963e-08
cg22458224	16	725232	RHBDL1	TSS1500	Unclassified	0.109904	0.316718	0.206815	1.15753e-08
cg24881797	1	211827416	LOC105748977	Body		0.388369	0.6027	0.214331	1.17296e-08
cg25284772	12	120933351	DYNLL1	TSS1500	Promoter_Associated	0.070759	0.232135	0.161376	1.19051e-08
cg10222359	9	131902202	PPP2R4	Body	Promoter_Associated	0.277101	0.697496	0.420395	1.19052e-08
cg24204282	11	45944920	GYLTL1B	Body		0.243609	0.681101	0.437492	1.19052e-08
cg24643393	7	73417261			Unclassified_Cell_type_specific	0.302742	0.650269	0.347527	1.20285e-08
cg26208507	12	4303167				0.283479	0.747138	0.463659	1.20285e-08
cg08918638	20	60601081	TAF4	Body	Promoter_Associated	0.266033	0.592758	0.326725	1.20285e-08
cg09669949	8	9561069	TNKS	Body		0.333491	0.694317	0.360825	1.20369e-08
cg04760771	1	154150600	TPM3	5'UTR		0.429298	0.631859	0.202561	1.2057e-08
cg10769317	22	42740275				0.258367	0.601395	0.343028	1.20661e-08
cg05191919	5	174644636				0.1885	0.644354	0.455854	1.20735e-08
cg23205886	5	138611766	SNHG4	Body	Promoter_Associated	0.391347	0.798378	0.407031	1.20796e-08
cg14228897	1	214628448	PTPN14	Body		0.309237	0.586275	0.277039	1.21071e-08
cg05847388	2	216745892				0.469398	0.77141	0.302012	1.21509e-08
cg14154655	8	29316905			Unclassified_Cell_type_specific	0.302033	0.708738	0.406704	1.22119e-08
cg26095405	15	74726486	SEMA7A	TSS200	Promoter_Associated	0.149004	0.457611	0.308607	1.22215e-08
cg26468696	5	141331010	PCDH12	Body	Unclassified	0.159665	0.58215	0.422486	1.22604e-08
cg10552698	3	58418944	PDHB	Body	Promoter_Associated	0.0935995	0.279006	0.185407	1.23632e-08
cg14827832	17	2454989				0.237148	0.674509	0.437361	1.25547e-08
cg04153061	2	70174164			Unclassified	0.460492	0.787473	0.32698	1.26561e-08
cg15502698	5	148442999	SH3TC2	TSS1500		0.272116	0.678869	0.406753	1.26561e-08
cg19694349	19	19772990	ATP13A1	Body		0.243545	0.578739	0.335194	1.27923e-08
cg25523704	2	218621486	DIRC3	TSS200	Unclassified_Cell_type_specific	0.0590964	0.347694	0.288598	1.28126e-08
cg26215543	1	8936009	ENO1	5'UTR		0.240471	0.750971	0.5105	1.28126e-08
cg02114909	17	1294652	YWHAE	Body		0.122626	0.392596	0.26997	1.28986e-08
cg14504499	12	121733425	CAMKK2	5'UTR	Promoter_Associated	0.122413	0.334658	0.212245	1.29522e-08
cg05196905	21	47877665	DIP2A	TSS1500		0.39314	0.797835	0.404695	1.29522e-08
cg18546989	6	157309556	ARID1B	Body		0.296111	0.770754	0.474643	1.29804e-08
cg11549025	7	75994082				0.29735	0.664203	0.366853	1.30739e-08
cg23534245	20	6751435	BMP2	Body		0.368173	0.658829	0.290656	1.31995e-08
cg13979602	6	31127004	CCHCR1	TSS1500	Promoter_Associated	0.0927032	0.379623	0.28692	1.32295e-08
cg20909418	17	14332263			Unclassified_Cell_type_specific	0.322193	0.657308	0.335114	1.32313e-08
cg09786333	1	204318125	PLEKHA6	5'UTR		0.412885	0.692915	0.28003	1.32392e-08
cg02538637	17	79520379	C17orf70	TSS1500	Unclassified_Cell_type_specific	0.0827156	0.262424	0.179709	1.33536e-08
cg25123083	11	65902172	PACS1	Body	Unclassified	0.294759	0.709751	0.414992	1.33536e-08
cg00664416	1	38261192	MANEAL	Body	Unclassified_Cell_type_specific	0.0888133	0.385332	0.296519	1.33536e-08
cg16601359	12	2955294			Unclassified_Cell_type_specific	0.178138	0.526853	0.348716	1.33653e-08
cg07162820	14	24837146	NFATC4	Body	Unclassified	0.171545	0.52117	0.349626	1.34501e-08
cg05625330	2	60522569				0.432718	0.824237	0.391519	1.34913e-08
cg16274899	14	65175225	PLEKHG3	5'UTR	Unclassified_Cell_type_specific	0.391438	0.746039	0.354601	1.35149e-08
cg01959435	22	39759957	SYNGR1	TSS1500		0.0827216	0.258324	0.175602	1.37049e-08
cg13977486	10	104211296	C10orf95	5'UTR		0.306005	0.707752	0.401746	1.37123e-08
cg13872236	13	20906686				0.212735	0.553745	0.34101	1.37558e-08
cg04774679	2	236702170	AGAP1	Body	Unclassified_Cell_type_specific	0.335158	0.692804	0.357646	1.37558e-08
cg07834788	2	242017890	SNED1	Body	Unclassified	0.125718	0.390712	0.264994	1.38127e-08
cg06194809	7	100042467				0.10217	0.350525	0.248356	1.38127e-08
cg17848515	2	130940706	SMPD4	TSS1500		0.332779	0.723722	0.390942	1.39977e-08
cg22088905	8	61884354				0.326439	0.763484	0.437045	1.40087e-08
cg12086028	6	33241026	VPS52	TSS1500		0.251019	0.721812	0.470793	1.4098e-08
cg02584970	20	20649495	RALGAPA2	Body	Gene_Associated_Cell_type_specific	0.452475	0.76123	0.308755	1.43339e-08
cg00552684	1	152020794			Promoter_Associated	0.277703	0.673762	0.396059	1.43944e-08
cg21307723	1	245215135	EFCAB2	Body		0.391105	0.740845	0.34974	1.44814e-08
cg09817016	5	137690920	KDM3B	Body	Promoter_Associated	0.315878	0.658807	0.342929	1.45332e-08
cg26254897	3	56963011	ARHGEF3	Body	Unclassified_Cell_type_specific	0.266493	0.657389	0.390897	1.45945e-08
cg03662648	19	6481826	DENND1C	TSS200	Promoter_Associated_Cell_type_specific	0.211477	0.563517	0.35204	1.46683e-08
cg14199276	9	140117005	RNF208	TSS1500		0.0802179	0.332808	0.25259	1.47227e-08
cg02469967	12	110517640			Promoter_Associated	0.27276	0.65455	0.38179	1.47792e-08
cg09933836	8	29595133	C8orf75	Body	Unclassified_Cell_type_specific	0.280921	0.820495	0.539573	1.51194e-08
cg17188793	10	21806896	SKIDA1	5'UTR		0.310417	0.777073	0.466656	1.51441e-08
cg02527346	22	20849196	KLHL22	5'UTR		0.204673	0.594367	0.389694	1.51541e-08
cg18364858	14	103227298				0.299223	0.745347	0.446124	1.51665e-08
cg08587542	5	141303900	KIAA0141	Body	Promoter_Associated	0.201108	0.467975	0.266867	1.51665e-08
cg16021135	3	123130669	ADCY5	Body		0.462878	0.689106	0.226228	1.5178e-08
cg20540629	17	46318630	SKAP1	Body	Unclassified_Cell_type_specific	0.174588	0.565164	0.390576	1.52087e-08
cg10395448	13	20805895	GJB6	5'UTR		0.0608446	0.412734	0.351889	1.52438e-08
cg04956362	7	866406	UNC84A	5'UTR		0.515375	0.726437	0.211062	1.53089e-08
cg00458039	12	64615340	C12orf66	Body	Promoter_Associated	0.271942	0.581514	0.309573	1.53089e-08
cg06593161	15	31316760	TRPM1	Body		0.313538	0.719945	0.406407	1.53089e-08
cg23343486	17	75449911	2019-09-09	Body	Unclassified	0.235107	0.646235	0.411128	1.53089e-08
cg09854642	19	50487069	VRK3	Body	Unclassified	0.083607	0.34538	0.261773	1.5322e-08
cg25947970	3	186220484				0.327709	0.692919	0.36521	1.5322e-08
cg05351750	16	680335	WFIKKN1	TSS1500		0.246726	0.508328	0.261602	1.53359e-08
cg18163342	14	105332627	KIAA0284	5'UTR		0.298573	0.640349	0.341776	1.55079e-08
cg12263540	6	154568609	IPCEF1	ExonBnd		0.184162	0.640234	0.456072	1.57342e-08
cg16540391	6	151042035	PLEKHG1	5'UTR	Unclassified_Cell_type_specific	0.34389	0.628661	0.284771	1.58557e-08
cg15702677	2	67442559				0.0693035	0.23749	0.168186	1.59029e-08
cg08175125	1	31320562				0.246166	0.676357	0.430191	1.59141e-08
cg00341374	6	6970311				0.350405	0.813668	0.463263	1.63247e-08
cg10746580	1	212210209	INTS7	TSS1500		0.0510992	0.240586	0.189486	1.65124e-08
cg22454744	14	105332600	KIAA0284	5'UTR		0.276002	0.645819	0.369817	1.65124e-08
cg17281126	10	104953409	NT5C2	TSS1500		0.345998	0.635543	0.289545	1.66577e-08
cg16595484	3	122512170	HSPBAP1	Body		0.0980881	0.392274	0.294186	1.66577e-08
cg04384209	19	5029938	KDM4B	5'UTR	Unclassified	0.346236	0.57933	0.233094	1.66577e-08
cg24682776	7	112063125	IFRD1	TSS200		0.0571313	0.247113	0.189982	1.66577e-08
cg01753468	1	56598336				0.177658	0.592016	0.414358	1.66577e-08
cg10583414	12	48207063	HDAC7	Body	Promoter_Associated	0.138244	0.486225	0.347981	1.66577e-08
cg01973521	12	122517607	MLXIP	Body		0.249973	0.666875	0.416901	1.67756e-08
cg09901208	12	7052614	C12orf57	TSS1500	Promoter_Associated	0.148822	0.466441	0.317619	1.67958e-08
cg08709228	16	72965762	ZFHX3	Body		0.288118	0.655817	0.367699	1.67958e-08
cg07268239	1	32665870	CCDC28B	TSS200	Promoter_Associated	0.187509	0.624443	0.436934	1.67958e-08
cg02020667	1	68476297	GNG12-AS1	Body		0.113639	0.417243	0.303604	1.67958e-08
cg01151821	8	124554187	FBXO32	TSS1500	Promoter_Associated	0.0480407	0.222684	0.174643	1.71458e-08
cg01666789	7	100182759	LRCH4	Body		0.0455617	0.0811908	0.0356291	1.71458e-08
cg07392101	19	4909263	UHRF1	TSS1500	Unclassified_Cell_type_specific	0.0500925	0.166679	0.116587	1.71458e-08
cg20756943	4	185828962				0.289136	0.636106	0.34697	1.71458e-08
cg09559882	19	46142291	EML2	Body	Promoter_Associated	0.131415	0.450694	0.319278	1.71458e-08
cg08220149	16	15766327	NDE1	Body	Unclassified_Cell_type_specific	0.406201	0.766524	0.360323	1.71865e-08
cg22995449	14	75988765	BATF	TSS200	Promoter_Associated	0.217234	0.578362	0.361129	1.73811e-08
cg16059059	17	55631508	MSI2	Body		0.464206	0.794313	0.330107	1.74281e-08
cg21090813	16	50533054				0.444635	0.744696	0.300061	1.76051e-08
cg04630848	20	62886664	PCMTD2	TSS1500		0.127333	0.343458	0.216125	1.77433e-08
cg27510032	18	46508760				0.314187	0.65566	0.341473	1.78557e-08
cg03846950	5	162931086	MAT2B	TSS1500		0.14704	0.652175	0.505135	1.79008e-08
cg11235253	5	14464490	TRIO	Body		0.555398	0.858891	0.303493	1.79129e-08
cg18673409	17	74448160	AANAT	TSS1500	Promoter_Associated	0.331285	0.705214	0.373929	1.79477e-08
cg17397281	9	124031451	GSN	5'UTR		0.259418	0.707579	0.448161	1.79842e-08
cg19660568	19	14618832				0.372263	0.759846	0.387583	1.80982e-08
cg02297936	19	13208599	NFIX	3'UTR		0.137817	0.446615	0.308798	1.80982e-08
cg01778872	1	160181001	PEA15	5'UTR		0.543189	0.752942	0.209753	1.80982e-08
cg14747956	1	45266532	PLK3	Body	Promoter_Associated	0.0435059	0.302268	0.258763	1.8149e-08
cg22640868	17	26661374	TNFAIP1	TSS1500	Promoter_Associated_Cell_type_specific	0.389691	0.646412	0.256721	1.8149e-08
cg14522731	13	37393990	RFXAP	1stExon		0.0560751	0.175889	0.119814	1.8153e-08
cg08161713	3	61880724	PTPRG	Body		0.430856	0.742393	0.311537	1.8157e-08
cg07240068	18	48332831	MRO	Body		0.189785	0.584598	0.394813	1.82065e-08
cg00807353	17	6416111	PITPNM3	Body		0.0458526	0.384014	0.338161	1.83003e-08
cg10900550	9	100173984	TDRD7	TSS1500	Promoter_Associated	0.211269	0.503258	0.291988	1.83131e-08
cg05943764	2	231533511			Unclassified_Cell_type_specific	0.30654	0.664488	0.357948	1.83131e-08
cg08905567	14	76777176				0.147709	0.549841	0.402131	1.84869e-08
cg01670430	7	2773010	GNA12	Body		0.477843	0.768524	0.29068	1.88623e-08
cg05443576	15	41210272				0.384199	0.674548	0.290349	1.89617e-08
cg16789707	16	88767723	RNF166	Body	Promoter_Associated	0.122363	0.421518	0.299155	1.90358e-08
cg12697062	8	67132077				0.111745	0.428871	0.317126	1.90358e-08
cg06700347	20	36170884				0.151376	0.466792	0.315416	1.91554e-08
cg02749511	2	174696522				0.35403	0.653271	0.299241	1.93304e-08
cg27477043	6	30655706	PPP1R18	TSS1500	Promoter_Associated	0.0935114	0.338666	0.245154	1.94099e-08
cg04122815	5	43039592	C5orf39	1stExon	Promoter_Associated	0.276051	0.731266	0.455215	1.9472e-08
cg19413417	8	55294536				0.146467	0.577476	0.431009	1.9472e-08
cg24707200	1	156833163	NTRK1	Body	Unclassified_Cell_type_specific	0.321167	0.683563	0.362396	1.98879e-08
cg27625119	5	1502318	LPCAT1	Body	Unclassified	0.597933	0.782448	0.184515	1.99291e-08
cg21850518	17	42357520				0.282471	0.649104	0.366633	1.99443e-08
cg25577130	17	58226188	CA4	TSS1500		0.154866	0.452696	0.29783	1.99972e-08
cg08106392	7	44297585	CAMK2B	Body	Unclassified	0.199182	0.56242	0.363239	2.00181e-08
cg00622618	6	38288376	BTBD9	Body		0.28194	0.664984	0.383044	2.00181e-08
cg12925851	2	234288659	DGKD	Body		0.621407	0.826304	0.204897	2.00429e-08
cg11626629	6	33245460	B3GALT4	1stExon	Promoter_Associated	0.249908	0.555846	0.305938	2.00866e-08
cg03100259	3	43020596	FAM198A	TSS200		0.140216	0.472142	0.331926	2.00995e-08
cg06904057	7	139498138	TBXAS1	5'UTR		0.510586	0.766446	0.25586	2.00995e-08
cg23885325	1	227058063	PSEN2	TSS1500	Promoter_Associated	0.0878011	0.227188	0.139387	2.01277e-08
cg09151742	12	122018897	KDM2B	5'UTR		0.235678	0.706922	0.471244	2.01568e-08
cg23471612	12	98897216			Promoter_Associated	0.179577	0.726869	0.547291	2.0186e-08
cg08867452	12	105724140	C12orf75	TSS1500		0.0261194	0.166785	0.140666	2.0186e-08
cg21933430	6	52459923				0.348878	0.72057	0.371693	2.02321e-08
cg13270001	16	53925870	FTO	Body		0.295155	0.57395	0.278795	2.04195e-08
cg21656706	5	137674808	FAM53C	5'UTR		0.250946	0.74971	0.498764	2.04195e-08
cg11412364	19	35605465	FXYD3	TSS1500	Unclassified	0.247091	0.511828	0.264737	2.05314e-08
cg19342159	19	18699433	C19orf60	TSS200	Promoter_Associated	0.0641229	0.412527	0.348404	2.05366e-08
cg21386373	3	52279602	PPM1M	TSS1500	Promoter_Associated	0.0609034	0.18544	0.124537	2.05366e-08
cg18143701	3	176862885	TBL1XR1	5'UTR	Promoter_Associated	0.366976	0.724426	0.35745	2.05596e-08
cg18805625	7	100860016	PLOD3	Body	Promoter_Associated	0.269566	0.572013	0.302447	2.07247e-08
cg18703122	14	77507217	LOC283575	TSS200	Promoter_Associated	0.142989	0.378929	0.23594	2.07893e-08
cg04147124	10	76124162	ADK	Body		0.199945	0.507462	0.307516	2.08863e-08
cg22242193	2	67442686	LOC644838	TSS1500		0.0560628	0.313017	0.256954	2.08863e-08
cg19014623	7	100244946	ACTL6B	Body		0.248942	0.554915	0.305973	2.09366e-08
cg04148285	16	89976788	TCF25	Body	Unclassified	0.358673	0.687762	0.329089	2.09639e-08
cg24571830	6	108977456	FOXO3	Body		0.25559	0.689042	0.433451	2.12163e-08
cg21791859	1	213562161				0.738261	0.86695	0.128689	2.13987e-08
cg01446515	13	20805443	GJB6	5'UTR		0.166002	0.637422	0.47142	2.15014e-08
cg24752967	8	22411728	SORBS3	5'UTR		0.284791	0.687574	0.402783	2.16629e-08
cg12770791	1	153957999	RAB13	Body		0.0779263	0.313605	0.235679	2.1773e-08
cg05816188	4	100274232	ADH1C	TSS200		0.195865	0.604909	0.409044	2.1946e-08
cg09409035	12	731750	NINJ2	Body	Unclassified_Cell_type_specific	0.370324	0.697762	0.327438	2.19668e-08
cg06531060	8	128118597				0.256799	0.727782	0.470982	2.19668e-08
cg19093146	3	138068013	MRAS	1stExon		0.30361	0.617901	0.314291	2.20159e-08
cg26479625	1	32667211	CCDC28B	5'UTR	Promoter_Associated	0.376948	0.731143	0.354195	2.20254e-08
cg02191862	10	34061647				0.365998	0.801418	0.43542	2.20264e-08
cg04132334	22	44292322				0.057784	0.331691	0.273907	2.20319e-08
cg18880088	6	88654493				0.436906	0.710165	0.273258	2.20892e-08
cg17828751	16	770427	FAM173A	TSS1500		0.0443055	0.231742	0.187436	2.20892e-08
cg05132925	1	110438827				0.307676	0.63638	0.328704	2.20892e-08
cg21532636	22	36001055				0.261759	0.645235	0.383476	2.21284e-08
cg10342447	17	26645325	TMEM97	TSS1500	Promoter_Associated	0.0606691	0.44253	0.381861	2.22923e-08
cg20391606	14	66862077			Unclassified_Cell_type_specific	0.219946	0.656628	0.436681	2.25068e-08
cg12978040	19	55768527	SAPS1	5'UTR		0.350402	0.610548	0.260147	2.25365e-08
cg21301514	1	245343957	KIF26B	Body		0.327548	0.680463	0.352915	2.26834e-08
cg07933926	12	6485881	SCNN1A	Body	Unclassified	0.393895	0.654726	0.260831	2.27711e-08
cg00511464	4	40518041	RBM47	5'UTR	Unclassified_Cell_type_specific	0.372047	0.900865	0.528818	2.27926e-08
cg22741912	22	50248495	ZBED4	5'UTR		0.0214207	0.0676126	0.0461918	2.28079e-08
cg11893552	6	168045268				0.616351	0.808923	0.192572	2.28079e-08
cg14488957	1	1244644	ACAP3	TSS1500		0.038863	0.110947	0.0720842	2.28079e-08
cg13284861	9	35664905	ARHGEF39	Body	Promoter_Associated	0.0563387	0.225622	0.169284	2.32483e-08
cg06768071	22	43660615	SCUBE1	Body		0.572756	0.776266	0.203511	2.32975e-08
cg00121525	4	1685258	FAM53A	5'UTR	Promoter_Associated	0.12927	0.616164	0.486894	2.33401e-08
cg19030554	16	1822289	NME3	TSS1500		0.227	0.54459	0.317591	2.33461e-08
cg05803404	10	43913474			Unclassified	0.350882	0.635954	0.285072	2.33775e-08
cg02853152	4	6690702			Promoter_Associated	0.176367	0.59429	0.417922	2.36024e-08
cg02725123	3	32619278			Unclassified_Cell_type_specific	0.285256	0.699517	0.41426	2.36024e-08
cg07242464	11	797147	SLC25A22	5'UTR	Promoter_Associated	0.130894	0.390479	0.259585	2.37772e-08
cg04935122	7	73694116				0.32186	0.653681	0.331821	2.37772e-08
cg05740439	4	76944657	CXCL10	1stExon		0.0340987	0.170217	0.136118	2.3849e-08
cg08089518	17	39941714	JUP	5'UTR	Unclassified_Cell_type_specific	0.280766	0.52756	0.246795	2.3849e-08
cg12295584	20	60606099	TAF4	Body	Promoter_Associated	0.318244	0.660223	0.341979	2.39643e-08
cg06681810	6	33396295	SYNGAP1	Body		0.23968	0.558064	0.318385	2.39643e-08
cg24539517	10	121161258	GRK5	Body		0.375182	0.696115	0.320933	2.39643e-08
cg21970463	1	31289390				0.208973	0.585421	0.376448	2.39999e-08
cg11770481	16	71758267	PHLPP2	5'UTR	Promoter_Associated	0.112513	0.331447	0.218934	2.40258e-08
cg18234115	1	245673856	KIF26B	Body		0.33598	0.773374	0.437395	2.40943e-08
cg19564029	5	92275335				0.118302	0.480712	0.36241	2.42396e-08
cg07451554	12	48207316	HDAC7	Body	Promoter_Associated	0.316555	0.582599	0.266044	2.44585e-08
cg03030757	6	35420754	FANCE	Body		0.339068	0.706685	0.367617	2.44585e-08
cg07997984	4	909160	GAK	Body	Unclassified_Cell_type_specific	0.387252	0.695033	0.307781	2.44594e-08
cg19173420	6	88535664	LOC101928911	Body		0.33028	0.63567	0.30539	2.44594e-08
cg19931355	3	138552387				0.110677	0.408313	0.297636	2.44594e-08
cg01340312	6	30687511	TUBB	TSS1500		0.126017	0.52682	0.400803	2.45161e-08
cg12997404	11	118977474	C2CD2L	TSS1500		0.155996	0.480429	0.324432	2.46774e-08
cg15522171	1	33547626	ADC	5'UTR	Promoter_Associated	0.0643508	0.367414	0.303063	2.46774e-08
cg11731507	8	77611173	ZFHX4	5'UTR		0.28422	0.732385	0.448165	2.46969e-08
cg00653613	5	173311873			Unclassified	0.45568	0.703837	0.248157	2.47143e-08
cg17507308	3	52035510			Unclassified	0.101854	0.289889	0.188035	2.47143e-08
cg05540227	11	65293147	SCYL1	Body	Promoter_Associated	0.119229	0.342017	0.222789	2.48232e-08
cg15705054	1	154927709	PBXIP1	5'UTR	Promoter_Associated	0.158164	0.46646	0.308296	2.5054e-08
cg13555170	19	15413162				0.360019	0.635129	0.27511	2.50848e-08
cg18503080	11	118187537			Unclassified	0.0710882	0.439442	0.368354	2.51444e-08
cg11586448	12	123383399			Unclassified	0.281144	0.82515	0.544006	2.51789e-08
cg12376164	20	1372822	FKBP1A	Body		0.135689	0.558365	0.422676	2.51789e-08
cg18101685	20	30160266	HM13-AS1	Body	Promoter_Associated	0.0678023	0.287176	0.219373	2.51865e-08
cg23662138	21	46495607	ADARB1	5'UTR	Unclassified_Cell_type_specific	0.273143	0.593078	0.319936	2.53382e-08
cg25915940	11	20044340	NAV2	1stExon		0.326478	0.756931	0.430454	2.54647e-08
cg10731507	3	138067853	MRAS	5'UTR		0.088596	0.243355	0.154759	2.55787e-08
cg08609448	20	51301635				0.301357	0.710509	0.409152	2.57438e-08
cg07812904	16	57307617	PLLP	Body		0.502945	0.860015	0.35707	2.58567e-08
cg18882156	2	42276442	PKDCC	Body	Unclassified_Cell_type_specific	0.347909	0.817516	0.469607	2.58567e-08
cg11054510	1	27668369	SYTL1	TSS200	Promoter_Associated	0.261031	0.62138	0.360349	2.58567e-08
cg17300750	16	2288072	DNASE1L2	Body		0.257427	0.699002	0.441575	2.59582e-08
cg05590755	1	23855149	E2F2	Body	Unclassified_Cell_type_specific	0.406439	0.660677	0.254238	2.61362e-08
cg10421029	16	30936028	FBXL19	1stExon		0.349996	0.729124	0.379127	2.61397e-08
cg01303055	11	11265429			Unclassified	0.12441	0.507681	0.383271	2.64223e-08
cg04627470	12	64482370	SRGAP1	Body		0.0859682	0.283201	0.197233	2.64223e-08
cg09010707	12	26392567				0.406532	0.792967	0.386435	2.64919e-08
cg03386765	11	118763674	CXCR5	Body	Unclassified	0.320577	0.699858	0.379281	2.65554e-08
cg22873165	8	143459992	TSNARE1	5'UTR		0.480767	0.75799	0.277223	2.69376e-08
cg23857904	3	183262812	KLHL6	Body	Unclassified_Cell_type_specific	0.466127	0.829371	0.363244	2.69817e-08
cg13453607	17	74235635	RNF157	Body	Promoter_Associated	0.112593	0.399066	0.286472	2.70347e-08
cg06870165	2	106414127	NCK2	5'UTR		0.280161	0.642819	0.362658	2.72868e-08
cg19598567	5	141931207				0.185818	0.641898	0.456079	2.73503e-08
cg05616442	14	105260652	AKT1	5'UTR		0.122283	0.386982	0.264699	2.7355e-08
cg01753375	2	74607600	DCTN1	TSS200	Unclassified_Cell_type_specific	0.428449	0.725205	0.296756	2.77278e-08
cg26111295	1	18712148				0.155435	0.57148	0.416045	2.77278e-08
cg01234945	6	33398923	SYNGAP1	Body	Unclassified	0.361423	0.785364	0.423941	2.77278e-08
cg15490897	1	55038020	ACOT11	Body		0.43155	0.715321	0.283771	2.77495e-08
cg21369949	6	30655696	PPP1R18	TSS1500	Promoter_Associated	0.0984693	0.373471	0.275001	2.77623e-08
cg06972019	1	8937448	ENO1	5'UTR		0.21775	0.716549	0.498798	2.80371e-08
cg26884581	11	64527414	PYGM	1stExon	Unclassified	0.436319	0.734678	0.298359	2.84118e-08
cg27615938	17	16344574	NCRNA00188	Body		0.480069	0.873161	0.393093	2.84254e-08
cg02040734	10	104210981	C10orf95	Body	Promoter_Associated	0.126705	0.441574	0.314869	2.84476e-08
cg14219854	8	97275240	MTERFD1	TSS1500		0.147424	0.478347	0.330924	2.85009e-08
cg24705125	1	40500679			Unclassified_Cell_type_specific	0.323863	0.719026	0.395163	2.85064e-08
cg07610173	9	138884874			Unclassified	0.0733367	0.464494	0.391157	2.85064e-08
cg08684301	15	34658425	LPCAT4	Body		0.183602	0.440038	0.256436	2.85425e-08
cg02922776	1	212420632				0.48349	0.829523	0.346033	2.86132e-08
cg21211317	16	627044	PIGQ	Body	Unclassified_Cell_type_specific	0.345104	0.565066	0.219962	2.86132e-08
cg10711292	16	4357470			Promoter_Associated	0.108128	0.450106	0.341979	2.87253e-08
cg24017323	12	53694132	C12orf10	Body	Promoter_Associated	0.0458443	0.142503	0.0966588	2.87253e-08
cg04275047	1	116420314				0.239616	0.616698	0.377082	2.87253e-08
cg22786667	7	47641179				0.578556	0.848662	0.270105	2.87272e-08
cg23238147	1	15439013	KIAA1026	Body		0.287056	0.618868	0.331812	2.87272e-08
cg09513081	12	32260527	BICD1	Body	Promoter_Associated	0.263863	0.71184	0.447978	2.89403e-08
cg16003913	16	127072	MPG	5'UTR		0.305288	0.619064	0.313777	2.89403e-08
cg05129378	13	114144264	TMCO3	TSS1500		0.0894469	0.336058	0.246611	2.89458e-08
cg01394000	6	151063075	PLEKHG1	Body		0.162663	0.467309	0.304646	2.89458e-08
cg14198400	19	11750318			Unclassified	0.0512442	0.278156	0.226912	2.90656e-08
cg07772361	12	102217844	GNPTAB	Body	Unclassified	0.204024	0.420062	0.216038	2.91707e-08
cg16271437	20	23123952				0.262722	0.578396	0.315674	2.92945e-08
cg27269561	16	3072713	HCFC1R1	3'UTR		0.230901	0.400979	0.170078	2.92945e-08
cg02255844	6	114662458				0.129964	0.481322	0.351359	2.96106e-08
cg08275567	1	152020877			Promoter_Associated	0.292071	0.686292	0.394221	2.96173e-08
cg12783776	11	57365948	SERPING1	Body		0.147213	0.507846	0.360633	2.98276e-08
cg01359810	7	47687075				0.431326	0.72664	0.295314	3.01505e-08
cg16576811	18	55888640	NEDD4L	5'UTR		0.545723	0.842252	0.296529	3.01671e-08
cg10981580	1	236306767	GPR137B	Body		0.0849126	0.479138	0.394225	3.02125e-08
cg11423667	15	70869234				0.357811	0.686601	0.32879	3.03536e-08
cg07643930	16	2060265	ZNF598	TSS1500		0.259627	0.575674	0.316048	3.05828e-08
cg04207413	10	126431523	FAM53B	5'UTR		0.0437972	0.351924	0.308127	3.06422e-08
cg17184458	17	41733935	MEOX1	Body	Unclassified_Cell_type_specific	0.369519	0.671204	0.301686	3.08844e-08
cg15370309	17	9141550	NTN1	Body	Unclassified_Cell_type_specific	0.336066	0.706398	0.370333	3.09269e-08
cg17361154	9	140336563	ENTPD8	TSS1500	Unclassified_Cell_type_specific	0.265262	0.58984	0.324578	3.10138e-08
cg22372505	11	66024667	KLC2	TSS1500	Promoter_Associated	0.0361532	0.0984136	0.0622605	3.10138e-08
cg11127021	15	96472677				0.4027	0.665537	0.262837	3.10638e-08
cg22864266	12	49319673	FKBP11	TSS1500	Promoter_Associated	0.108159	0.270306	0.162147	3.11349e-08
cg07588439	2	198571554	MARS2	1stExon		0.304793	0.809898	0.505104	3.11359e-08
cg10710412	19	51876030	NKG7	TSS200	Unclassified_Cell_type_specific	0.196942	0.528699	0.331757	3.12131e-08
cg04960100	1	32667176	CCDC28B	5'UTR	Promoter_Associated	0.113546	0.358604	0.245059	3.13505e-08
cg12699768	1	175115788	TNN	Body	Unclassified	0.0802518	0.405172	0.32492	3.17651e-08
cg14030586	9	136658254	VAV2	Body	Unclassified	0.0958487	0.293403	0.197555	3.18384e-08
cg14018429	9	129138146	FAM125B	Body		0.378842	0.824791	0.445948	3.18449e-08
cg02099474	7	1027990	CYP2W1	Body		0.255435	0.628048	0.372613	3.19736e-08
cg21222370	9	136023905	RALGDS	Body		0.301232	0.683961	0.38273	3.21836e-08
cg24762428	7	100182681	LRCH4	Body	Promoter_Associated	0.128026	0.364071	0.236045	3.21836e-08
cg20556517	19	18540330	SSBP4	Body	Unclassified	0.12201	0.519878	0.397868	3.30676e-08
cg00119073	3	187870713	LPP	TSS1500		0.246562	0.631358	0.384796	3.32165e-08
cg07325562	11	65150083	SLC25A45	1stExon	Promoter_Associated	0.0546982	0.190706	0.136007	3.32224e-08
cg13460751	3	11006482				0.0801834	0.30691	0.226727	3.33405e-08
cg14057200	2	39659093	MAP4K3	Body		0.386812	0.749552	0.36274	3.33799e-08
cg22441543	22	50355555	PIM3	Body		0.24137	0.780153	0.538783	3.34412e-08
cg13404038	9	126123344	CRB2	Body		0.33707	0.63646	0.299389	3.34412e-08
cg05653482	16	81547133	CMIP	Body		0.379308	0.715237	0.335929	3.34428e-08
cg06090053	17	66032875	KPNA2	5'UTR		0.0462426	0.259358	0.213115	3.3479e-08
cg12453539	20	6033866	LRRN4	5'UTR		0.204913	0.525843	0.32093	3.35202e-08
cg01105525	2	88629777				0.246321	0.646718	0.400396	3.36012e-08
cg09569432	19	39826668	GMFG	5'UTR	Promoter_Associated	0.290229	0.60461	0.314381	3.37486e-08
cg05659559	14	59216086			Unclassified_Cell_type_specific	0.325078	0.654793	0.329715	3.37858e-08
cg18241337	3	156271892	SSR3	Body		0.217623	0.543729	0.326106	3.38305e-08
cg02805142	18	47902013	SKA1	5'UTR	Unclassified_Cell_type_specific	0.229165	0.619428	0.390263	3.38615e-08
cg08265926	16	81039227	CENPN	TSS1500		0.249933	0.724315	0.474382	3.39351e-08
cg26232308	1	18201537			Unclassified_Cell_type_specific	0.323158	0.668525	0.345367	3.42077e-08
cg22282672	5	121465223	ZNF474	1stExon		0.101991	0.390597	0.288606	3.42372e-08
cg10588135	17	59329903	BCAS3	Body		0.245997	0.629585	0.383588	3.42372e-08
cg18186672	2	71679841	DYSF	TSS1500	Unclassified_Cell_type_specific	0.354496	0.766763	0.412268	3.42372e-08
cg04451864	3	114009846			Promoter_Associated	0.0627123	0.2908	0.228088	3.42372e-08
cg03396922	2	66801030	LOC100507073	TSS200		0.188184	0.499582	0.311399	3.44084e-08
cg21701379	12	31079694	TSPAN11	TSS200		0.054982	0.189062	0.13408	3.44084e-08
cg11058037	11	62229913	AHNAK	Body		0.321668	0.695157	0.373489	3.47886e-08
cg15936718	16	90088801	GAS8	TSS1500	Promoter_Associated	0.156768	0.414987	0.258219	3.49516e-08
cg03741498	7	47826483	PKD1L1	Body		0.234185	0.670088	0.435902	3.49657e-08
cg11255159	19	18401021			Unclassified	0.157887	0.447921	0.290034	3.50446e-08
cg02939577	1	45098576	RNF220	Body		0.279832	0.654265	0.374433	3.52581e-08
cg22886251	17	7451891	TNFSF12	TSS1500	Unclassified	0.0758223	0.282215	0.206393	3.54666e-08
cg23937993	11	10477847	AMPD3	1stExon	Promoter_Associated	0.218434	0.712671	0.494236	3.54782e-08
cg16982637	10	82283626				0.473664	0.761271	0.287607	3.56239e-08
cg02772663	10	121172898	GRK5	Body	Unclassified_Cell_type_specific	0.496861	0.741173	0.244312	3.56447e-08
cg16044211	9	130319881	FAM129B	Body	Unclassified_Cell_type_specific	0.28669	0.60699	0.3203	3.56621e-08
cg09565418	10	80889484	ZMIZ1	5'UTR		0.170727	0.540242	0.369515	3.56731e-08
cg11812748	1	246733057	CNST	5'UTR	Unclassified_Cell_type_specific	0.262156	0.559098	0.296942	3.62964e-08
cg24227984	19	4474970	HDGF2	Body		0.38808	0.670582	0.282502	3.66734e-08
cg21658468	12	56581829	SMARCC2	Body		0.425089	0.654888	0.229799	3.66903e-08
cg04259001	8	141097242	TRAPPC9	Body		0.364984	0.614725	0.249741	3.69441e-08
cg04434747	6	42980973	MEA1	Body		0.186996	0.512043	0.325047	3.69747e-08
cg13530442	1	8939736	ENO1-AS1	Body		0.345927	0.683156	0.337228	3.72096e-08
cg03532908	18	56737983			Unclassified	0.0580794	0.202028	0.143949	3.729e-08
cg24372455	7	44297678	CAMK2B	Body	Unclassified	0.175938	0.569167	0.393229	3.729e-08
cg00733115	6	37105406				0.462843	0.709786	0.246942	3.73714e-08
cg05468716	16	30671698				0.143688	0.42638	0.282692	3.75017e-08
cg27661104	2	232645033	PDE6D	Body		0.265788	0.701531	0.435742	3.76406e-08
cg01818215	18	59997175	TNFRSF11A	Body		0.222932	0.60353	0.380599	3.80169e-08
cg08564838	10	101191565	GOT1	TSS1500		0.153421	0.482811	0.329389	3.80169e-08
cg19734536	1	160607887	SLAMF1	Body	Unclassified_Cell_type_specific	0.202553	0.604391	0.401839	3.82989e-08
cg01168148	17	73122315	ARMC7	Body		0.367265	0.713224	0.345959	3.85906e-08
cg25471682	3	48181988				0.130872	0.405032	0.274161	3.8624e-08
cg01209723	11	63332343	HRASLS2	TSS1500		0.422766	0.756754	0.333989	3.89601e-08
cg12897947	17	76125152	TMC6	5'UTR	Promoter_Associated	0.0943014	0.305384	0.211082	3.9116e-08
cg18072285	5	95808995	LOC101929710	Body		0.242175	0.660879	0.418705	3.9591e-08
cg17654506	14	102315629	PPP2R5C	Body	Promoter_Associated_Cell_type_specific	0.497528	0.785535	0.288007	3.98241e-08
cg01959516	6	2449276			Unclassified	0.239252	0.694696	0.455444	3.98309e-08
cg06511028	11	73716165	UCP3	Body	Unclassified	0.588002	0.780568	0.192566	3.9913e-08
cg20642055	3	71176996	FOXP1	Body		0.298813	0.744057	0.445244	3.9913e-08
cg11601477	16	86108504				0.313766	0.724419	0.410653	3.9913e-08
cg19767709	19	39523382	FBXO27	TSS200		0.250687	0.653211	0.402524	4.11972e-08
cg13477780	7	75897549	SRRM3	Body	Unclassified	0.288111	0.711136	0.423025	4.13927e-08
cg08586855	1	9375862	SPSB1	5'UTR		0.398477	0.680817	0.28234	4.17388e-08
cg18734428	15	84322277	ADAMTSL3	TSS1500		0.174131	0.560967	0.386836	4.26445e-08
cg01432609	17	78638554	RPTOR	Body	Unclassified_Cell_type_specific	0.368412	0.715654	0.347242	4.26837e-08
cg01537248	17	46517641			Unclassified	0.236309	0.557952	0.321643	4.26967e-08
cg10239077	8	55294882				0.112202	0.505274	0.393072	4.31905e-08
cg25922329	8	128911766	PVT1	Body		0.450926	0.763875	0.31295	4.33704e-08
cg10288437	6	158432894	SYNJ2	Body		0.316707	0.6661	0.349393	4.34633e-08
cg13144588	19	3969950	DAPK3	TSS200	Promoter_Associated_Cell_type_specific	0.11041	0.377637	0.267227	4.35493e-08
cg15259572	19	1262967				0.309749	0.671186	0.361437	4.35519e-08
cg09595947	2	128617510			Unclassified_Cell_type_specific	0.0547871	0.186513	0.131726	4.36315e-08
cg20023783	15	72409169	MYO9A	5'UTR		0.217959	0.610187	0.392227	4.3698e-08
cg18419534	4	793009	CPLX1	Body	Unclassified_Cell_type_specific	0.316666	0.660767	0.344101	4.37272e-08
cg07139440	1	151030981	CDC42SE1	5'UTR		0.289229	0.737442	0.448213	4.40052e-08
cg04222159	1	204981786	NFASC	Body		0.195324	0.430111	0.234788	4.41385e-08
cg13784855	8	128806938	MIR1204	TSS1500	Promoter_Associated	0.0380579	0.278773	0.240715	4.41405e-08
cg02703935	17	39683713	KRT19	Body	Unclassified_Cell_type_specific	0.213798	0.600433	0.386636	4.41405e-08
cg19061551	5	14174681	TRIO	Body		0.178927	0.64351	0.464583	4.42117e-08
cg09554993	10	105264267	NEURL1	Body		0.225311	0.4311	0.205789	4.4732e-08
cg03660948	16	374675	AXIN1	Body	Promoter_Associated	0.421294	0.783472	0.362178	4.48816e-08
cg00299820	1	11943154			Unclassified_Cell_type_specific	0.276798	0.574456	0.297658	4.48816e-08
cg26221105	1	223914343	CAPN2	Body	Unclassified	0.189365	0.476237	0.286872	4.49825e-08
cg14290291	2	130940680	SMPD4	TSS1500		0.32003	0.706297	0.386267	4.49825e-08
cg10322794	21	47740892	C21orf58	Body		0.556994	0.82885	0.271856	4.5142e-08
cg18591364	1	1711620	NADK	TSS1500	Promoter_Associated	0.438005	0.78703	0.349025	4.58357e-08
cg08641018	18	43250369	SLC14A2	Body	Unclassified_Cell_type_specific	0.241868	0.655378	0.41351	4.58612e-08
cg16271141	22	41106006				0.411462	0.718014	0.306553	4.61033e-08
cg05970116	10	75351076			Unclassified_Cell_type_specific	0.177361	0.583886	0.406525	4.61033e-08
cg02483931	17	34202461	CCL5	Body		0.259185	0.646383	0.387198	4.71014e-08
cg11342453	6	26196699				0.225307	0.696501	0.471194	4.79146e-08
cg09577030	1	54951164				0.330048	0.676865	0.346817	4.79146e-08
cg03705396	3	183543680	MAP6D1	TSS1500	Unclassified	0.158757	0.598153	0.439396	4.83183e-08
cg27494254	17	40566897	PTRF	Body	Unclassified_Cell_type_specific	0.363304	0.661298	0.297994	4.83608e-08
cg09540102	16	1822124	NME3	TSS1500		0.342163	0.612052	0.269889	4.84728e-08
cg10111816	16	22384715	CDR2	Body	Promoter_Associated	0.297493	0.794915	0.497422	4.86037e-08
cg24039394	8	55294823				0.104402	0.489958	0.385557	4.86547e-08
cg10178695	20	51575659				0.273363	0.612725	0.339362	4.86612e-08
cg13289884	12	12872686	CDKN1B	3'UTR	Promoter_Associated	0.267234	0.750736	0.483502	4.94602e-08
cg05278256	22	26137980	MYO18B	TSS200		0.484026	0.754651	0.270626	4.96663e-08
cg23252698	8	37621279	PROSC	Body		0.298541	0.562544	0.264003	4.97181e-08
cg01770632	8	141929332	PTK2	Body		0.384214	0.707444	0.32323	4.97211e-08
cg00802478	4	40588553	RBM47	5'UTR		0.161968	0.363585	0.201617	4.9931e-08
cg19298856	19	49979789	FLT3LG	Body	Promoter_Associated	0.429259	0.728664	0.299404	5.00293e-08
cg08911152	8	134105078	TG	Body	Unclassified_Cell_type_specific	0.126791	0.400385	0.273594	5.10021e-08
cg20398399	3	183273807	KLHL6	TSS1500	Promoter_Associated	0.373061	0.674299	0.301239	5.11643e-08
cg06256720	12	96589510	ELK3	5'UTR	Promoter_Associated	0.142288	0.554671	0.412383	5.14236e-08
cg04694633	4	124371110				0.349186	0.672504	0.323318	5.15031e-08
cg27534520	15	99343918	IGF1R	Body		0.202916	0.562754	0.359838	5.20019e-08
cg17095179	1	9969424	CTNNBIP1	5'UTR		0.0863667	0.282129	0.195762	5.20611e-08
cg03596592	1	31695179	NKAIN1	Body		0.278399	0.638796	0.360397	5.22171e-08
cg04570735	19	18334849	PDE4C	5'UTR	Promoter_Associated	0.238136	0.55354	0.315404	5.22416e-08
cg24871089	17	184131	RPH3AL	5'UTR	Unclassified_Cell_type_specific	0.245904	0.589909	0.344005	5.2331e-08
cg02954884	1	6638504	TAS1R1	Body		0.578986	0.838819	0.259832	5.25576e-08
cg14604777	12	101988756	MYBPC1	5'UTR		0.332545	0.70228	0.369736	5.25637e-08
cg20753780	20	20692319	RALGAPA2	Body	Promoter_Associated_Cell_type_specific	0.080543	0.306582	0.226039	5.26653e-08
cg04836423	10	12772040	CAMK1D	Body		0.388755	0.713214	0.324459	5.28067e-08
cg08898222	2	219523382	ZNF142	5'UTR	Promoter_Associated_Cell_type_specific	0.171161	0.422284	0.251123	5.28067e-08
cg16843841	20	31252732				0.2413	0.556371	0.315071	5.32329e-08
cg18595542	17	77770301	CBX8	Body		0.0808519	0.213105	0.132253	5.33059e-08
cg24303076	11	45827260	SLC35C1	5'UTR		0.152808	0.392821	0.240013	5.35838e-08
cg17104026	20	43598376	STK4	Body		0.517999	0.743091	0.225092	5.3586e-08
cg09180341	6	161302628				0.065617	0.230003	0.164386	5.37611e-08
cg03836553	21	38757338	DYRK1A	5'UTR		0.562809	0.767383	0.204574	5.40605e-08
cg25627956	12	1849936	ADIPOR2	5'UTR		0.535655	0.865526	0.329871	5.46233e-08
cg02406992	4	88161730				0.210571	0.554578	0.344007	5.46838e-08
cg09849237	12	52404250	GRASP	Body	Unclassified_Cell_type_specific	0.150287	0.464085	0.313798	5.51267e-08
cg02794990	15	59659880	MYO1E	Body		0.559938	0.814612	0.254674	5.51267e-08
cg14212269	7	142977016				0.142146	0.430711	0.288565	5.53689e-08
cg16677162	22	22465502			Unclassified	0.103133	0.329478	0.226345	5.58599e-08
cg20721837	6	1626409	GMDS	Body		0.394734	0.83972	0.444986	5.58606e-08
cg22717279	10	95106620	MYOF	Body		0.133698	0.456916	0.323218	5.58606e-08
cg03803086	21	34185960	C21orf62	5'UTR	Unclassified_Cell_type_specific	0.330331	0.738774	0.408443	5.58616e-08
cg10317175	10	25247855				0.268187	0.651358	0.383171	5.61907e-08
cg05711474	3	57937462				0.29482	0.514075	0.219255	5.65617e-08
cg14839649	8	8775310			Unclassified	0.367879	0.742144	0.374266	5.65617e-08
cg00644629	1	29598263	PTPRU	Body		0.333654	0.78633	0.452676	5.67196e-08
cg13354945	11	67055842	ANKRD13D	TSS1500	Promoter_Associated	0.0741163	0.259017	0.184901	5.67834e-08
cg11350852	2	16196389	GACAT3	Body		0.262693	0.657625	0.394933	5.68004e-08
cg03991120	1	151687696	TNRC4	Body		0.416476	0.718822	0.302346	5.70498e-08
cg00690609	10	72218900				0.276872	0.607051	0.330178	5.70498e-08
cg07458761	13	43061293				0.302614	0.755001	0.452387	5.70498e-08
cg00973309	15	75111129	LMAN1L	Body	Unclassified_Cell_type_specific	0.0616945	0.293667	0.231972	5.75095e-08
cg23282550	4	4329511			Unclassified_Cell_type_specific	0.168398	0.578482	0.410083	5.75095e-08
cg16771783	10	82116392	DYDC2	TSS200	Unclassified_Cell_type_specific	0.122156	0.582405	0.460249	5.7522e-08
cg03584056	19	4910798	UHRF1	5'UTR		0.380611	0.675226	0.294616	5.76886e-08
cg03037620	10	79699612				0.442802	0.712792	0.26999	5.78924e-08
cg25539589	21	47877758	DIP2A	TSS1500		0.0262505	0.0921188	0.0658683	5.81967e-08
cg08509011	2	220093614	ATG9A	5'UTR	Promoter_Associated	0.0773591	0.230339	0.15298	5.84208e-08
cg16704868	3	170188551	SLC7A14	Body		0.319338	0.713118	0.39378	5.84208e-08
cg09683258	17	70429180				0.286468	0.662559	0.37609	5.85098e-08
cg07111274	10	46053193	2019-03-08	5'UTR		0.44537	0.760622	0.315252	5.85098e-08
cg17501395	6	149806331	ZC3H12D	TSS200	Promoter_Associated	0.285841	0.733314	0.447473	5.85335e-08
cg02020911	19	54368969	MYADM	TSS1500		0.216236	0.556646	0.34041	5.88606e-08
cg09375013	16	57610471	ADGRG5	3'UTR	Unclassified	0.0264751	0.217409	0.190934	5.89755e-08
cg13432294	1	8937640	ENO1	5'UTR		0.107281	0.505272	0.397992	5.93208e-08
cg24903850	4	37244839				0.120652	0.4371	0.316447	5.94295e-08
cg18795525	16	89431720	ANKRD11	Body		0.500204	0.781196	0.280993	5.9498e-08
cg04841389	6	32015083	TNXB	Body		0.451521	0.710529	0.259008	5.962e-08
cg05557925	15	72600308	CELF6	Body		0.412209	0.806737	0.394528	5.98959e-08
cg03855837	1	38709012				0.480755	0.72327	0.242515	5.99087e-08
cg22208928	17	78983185				0.462729	0.759931	0.297202	5.99087e-08
cg04034045	20	50996529			Unclassified	0.20907	0.503374	0.294305	6.02262e-08
cg24783648	10	72663366			Unclassified	0.118899	0.373806	0.254907	6.03711e-08
cg04848493	22	42750219				0.444075	0.692059	0.247985	6.09711e-08
cg02469347	10	126564360				0.312791	0.698076	0.385285	6.11323e-08
cg26145829	4	83145101			Unclassified_Cell_type_specific	0.155904	0.525769	0.369865	6.14492e-08
cg18701351	16	89988305	TUBB3	TSS1500		0.0534683	0.172206	0.118738	6.15547e-08
cg06105296	19	50004294	MIR150	TSS200	Promoter_Associated	0.247591	0.604317	0.356726	6.16053e-08
cg03004484	4	6909491			Promoter_Associated	0.296992	0.722121	0.425129	6.17316e-08
cg22545112	8	37887635	EIF4EBP1	TSS1500		0.0435889	0.119311	0.075722	6.18401e-08
cg14484628	16	30406093	ZNF48	TSS1500		0.23139	0.589217	0.357827	6.18722e-08
cg03126694	13	49001104	LPAR6	TSS200		0.585371	0.767142	0.181771	6.20813e-08
cg04155862	3	127541172	MGLL	5'UTR		0.277509	0.702769	0.425261	6.24583e-08
cg19772907	20	45985566	ZMYND8	TSS200	Promoter_Associated	0.0454176	0.396953	0.351536	6.24594e-08
cg12336290	10	72362674	PRF1	TSS200	Unclassified_Cell_type_specific	0.455624	0.691676	0.236051	6.24594e-08
cg16236893	11	60610877	CCDC86	Body		0.301955	0.794858	0.492903	6.28989e-08
cg23322242	21	37802565			Unclassified	0.33445	0.723441	0.388991	6.30793e-08
cg00786747	15	102042221			Unclassified	0.332014	0.624621	0.292608	6.30889e-08
cg17887716	2	172893022	METAP1D	Body		0.279998	0.609969	0.329971	6.30889e-08
cg07610777	13	20805380	GJB6	5'UTR		0.29708	0.745423	0.448343	6.32158e-08
cg06471031	1	18188383				0.248141	0.553308	0.305167	6.33641e-08
cg02943676	7	767474	PRKAR1B	TSS200		0.123462	0.340534	0.217072	6.33641e-08
cg19403377	17	53800225	TMEM100	TSS200		0.330148	0.793527	0.463379	6.33641e-08
cg27002395	4	6989278	TBC1D14	1stExon	Promoter_Associated	0.0819176	0.212236	0.130319	6.35206e-08
cg27659903	2	236514471	AGAP1	Body		0.238187	0.661641	0.423454	6.36753e-08
cg02022224	17	39967428	SC65	Body		0.29872	0.635864	0.337144	6.40179e-08
cg10963949	1	173445463	PRDX6	TSS1500		0.422098	0.851888	0.42979	6.41775e-08
cg23446106	6	6759684			Unclassified	0.247675	0.602557	0.354882	6.42502e-08
cg22837791	14	62164753	HIF1A	Body		0.310916	0.767252	0.456336	6.43027e-08
cg22299097	3	97690590	MINA	5'UTR	Promoter_Associated	0.346661	0.757624	0.410963	6.44686e-08
cg01179986	1	249152877	ZNF692	5'UTR	Promoter_Associated	0.0347848	0.137185	0.1024	6.44686e-08
cg13730743	19	52207592	NCRNA00085	Body	Promoter_Associated	0.0384979	0.295138	0.25664	6.52254e-08
cg00509357	6	2767832	WRNIP1	Body		0.255349	0.6429	0.387551	6.53803e-08
cg13293650	15	28341193	OCA2	5'UTR	Unclassified	0.0241784	0.075025	0.0508465	6.56202e-08
cg16521237	15	74091991				0.506914	0.779586	0.272672	6.57346e-08
cg18045470	19	47218745	PRKD2	TSS1500		0.330994	0.58456	0.253566	6.60924e-08
cg05114676	14	73257941	DPF3	Body		0.482104	0.731001	0.248897	6.60924e-08
cg05191006	16	69760966	NQO1	TSS1500	Promoter_Associated	0.215164	0.576096	0.360932	6.63045e-08
cg01420426	1	41832032			Unclassified_Cell_type_specific	0.0754482	0.257588	0.18214	6.66257e-08
cg26802840	17	25800781	KSR1	5'UTR	Promoter_Associated	0.44095	0.773491	0.332541	6.6891e-08
cg13914612	2	60562918				0.321635	0.646884	0.325249	6.71517e-08
cg15935965	1	59550124				0.363359	0.697173	0.333814	6.71517e-08
cg11808745	2	111432970	BUB1	Body	Promoter_Associated_Cell_type_specific	0.299594	0.577223	0.277628	6.78032e-08
cg16362386	19	17665996	COLGALT1	TSS1500	Promoter_Associated	0.0936613	0.343814	0.250153	6.79783e-08
cg09726279	17	4457835	MYBBP1A	Body	Promoter_Associated	0.435089	0.839525	0.404436	6.79931e-08
cg14065976	11	36490814			Unclassified_Cell_type_specific	0.237868	0.649379	0.411511	6.79931e-08
cg13645565	16	66959579	RRAD	TSS200	Unclassified	0.149059	0.444266	0.295207	6.82152e-08
cg10391648	12	6938818	P3H3	Body	Promoter_Associated	0.182729	0.506755	0.324025	6.8248e-08
cg19850333	3	46448579	CCRL2	TSS1500	Unclassified_Cell_type_specific	0.359914	0.604386	0.244471	6.83557e-08
cg18344518	1	156541157	IQGAP3	Body		0.4435	0.741558	0.298057	6.85125e-08
cg01863266	3	56591717	CCDC66	Body	Promoter_Associated	0.0265045	0.0814267	0.0549222	6.85125e-08
cg10292482	12	47754652			Unclassified_Cell_type_specific	0.254646	0.707764	0.453118	6.88418e-08
cg12538435	7	150801757	AGAP3	Body		0.647737	0.748134	0.100397	6.93609e-08
cg18883917	3	101657475			Unclassified	0.106006	0.319574	0.213569	6.93664e-08
cg00605373	6	36745054	CPNE5	Body		0.383653	0.833218	0.449564	6.94555e-08
cg18433784	21	48025155	S100B	TSS200		0.23678	0.530575	0.293794	6.95561e-08
cg12596273	18	29080595	DSG2	Body	Unclassified_Cell_type_specific	0.550427	0.794478	0.244051	6.95614e-08
cg07929341	16	27249753	NSMCE1	Body		0.3824	0.659127	0.276727	6.95614e-08
cg27189374	3	160131628	SMC4	Body	Gene_Associated_Cell_type_specific	0.32139	0.601971	0.280581	6.95614e-08
cg00332146	5	175975901	PCDH24	TSS1500		0.534922	0.839278	0.304357	6.95614e-08
cg02531924	5	1522816	LPCAT1	Body		0.342808	0.786647	0.443839	7.04472e-08
cg27649282	2	236875160	AGAP1	Body		0.623997	0.876784	0.252787	7.04472e-08
cg08768517	6	7100530				0.432666	0.674387	0.241722	7.14055e-08
cg06829266	16	446668	NME4	TSS1500	Promoter_Associated	0.0694034	0.392943	0.323539	7.17174e-08
cg11423206	2	87014979	CD8A	Body		0.135039	0.438896	0.303857	7.19637e-08
cg14174329	12	1683360	FBXL14	Body		0.381789	0.725699	0.343911	7.20134e-08
cg06359630	7	872012	SUN1	TSS200	Promoter_Associated	0.195362	0.540278	0.344917	7.22903e-08
cg01458062	16	681057	WFIKKN1	5'UTR	Unclassified_Cell_type_specific	0.0931346	0.26234	0.169205	7.26759e-08
cg15981281	16	126446	MPG	TSS1500	Unclassified_Cell_type_specific	0.179174	0.524589	0.345415	7.29019e-08
cg22869755	14	65469716	FNTB	Body		0.51318	0.737131	0.223951	7.33795e-08
cg06909469	2	96990800	ITPRIPL1	TSS1500	Unclassified_Cell_type_specific	0.158028	0.446608	0.28858	7.33795e-08
cg10351914	17	19290690	MFAP4	TSS200		0.260842	0.60287	0.342028	7.34274e-08
cg15427182	16	49609452	ZNF423	Body	Unclassified_Cell_type_specific	0.391066	0.721761	0.330695	7.34274e-08
cg09091424	11	67057304	ANKRD13D	Body	Promoter_Associated	0.297929	0.634194	0.336265	7.35333e-08
cg06069246	1	204389734				0.497849	0.741539	0.243689	7.37923e-08
cg03683250	15	66085298	DENND4A	TSS1500		0.225937	0.502663	0.276726	7.37923e-08
cg07572052	1	149821168	HIST2H2AA4	TSS1500		0.126637	0.467815	0.341178	7.37923e-08
cg24105144	10	99187121	PGAM1	Body	Promoter_Associated_Cell_type_specific	0.240738	0.692681	0.451943	7.38132e-08
cg01070272	19	3672087	PIP5K1C	Body		0.531636	0.728223	0.196588	7.39261e-08
cg12347757	7	139779027			Unclassified_Cell_type_specific	0.342994	0.630537	0.287544	7.43774e-08
cg02244288	16	89573955	SPG7	TSS1500		0.229795	0.510065	0.28027	7.45648e-08
cg24687137	22	50925765	MIOX	Body		0.341144	0.595341	0.254197	7.47484e-08
cg10833510	2	206564486	NRP2	Body		0.437495	0.736687	0.299192	7.51641e-08
cg25358853	3	46448631	CCRL2	TSS1500	Unclassified_Cell_type_specific	0.205582	0.480129	0.274547	7.52284e-08
cg22128197	1	154529357	UBE2Q1	Body		0.297497	0.649712	0.352215	7.52284e-08
cg08621403	21	37924139	CLDN14	5'UTR	Unclassified_Cell_type_specific	0.345067	0.668322	0.323255	7.52284e-08
cg11309659	9	116356058	RGS3	TSS1500		0.28541	0.759603	0.474193	7.527e-08
cg15577943	12	29306345	FAR2	5'UTR		0.224377	0.540288	0.315911	7.54845e-08
cg20329047	8	145514383	BOP1	Body		0.318995	0.784503	0.465508	7.57308e-08
cg20359023	17	55491512	MSI2	Body		0.531146	0.88868	0.357534	7.6018e-08
cg23631802	15	72409281	SENP8	TSS1500		0.122463	0.444926	0.322462	7.6018e-08
cg06450441	2	204261608	ABI2	Body		0.598529	0.841643	0.243114	7.60325e-08
cg15472092	7	150653079	KCNH2	TSS200		0.0753511	0.333541	0.25819	7.60903e-08
cg02957042	3	15201510				0.403628	0.731099	0.327471	7.6898e-08
cg17244218	15	42258950	EHD4	Body		0.289907	0.555875	0.265968	7.76383e-08
cg13697735	14	65172103	PLEKHG3	5'UTR		0.189922	0.608706	0.418784	7.77013e-08
cg26767081	3	194293260				0.256048	0.686206	0.430158	7.77754e-08
cg01418795	14	62170409	HIF1A	Body		0.383963	0.643186	0.259223	7.90202e-08
cg16410115	1	24240000	CNR2	TSS200	Promoter_Associated	0.431734	0.694335	0.262602	7.94129e-08
cg06808725	1	32264502	SPOCD1	Body		0.292531	0.697872	0.405341	7.96572e-08
cg08105396	1	153539058	S100A2	TSS1500	Unclassified	0.41075	0.774556	0.363805	8.12072e-08
cg02343335	2	113785852	IL1F8	Body		0.148915	0.494102	0.345187	8.12165e-08
cg05762579	6	36209802	PNPLA1	TSS1500	Unclassified_Cell_type_specific	0.400347	0.779319	0.378972	8.1319e-08
cg09740133	12	12871752	CDKN1B	Body	Promoter_Associated	0.0629798	0.301046	0.238067	8.13474e-08
cg02861298	9	112889844	AKAP2	5'UTR		0.442971	0.795168	0.352197	8.1844e-08
cg23069684	11	71645270	RNF121	Body		0.455461	0.624117	0.168655	8.19792e-08
cg21839665	1	202075124				0.415324	0.716699	0.301375	8.20468e-08
cg09060462	11	47293672	MADD	5'UTR		0.356556	0.72802	0.371464	8.20468e-08
cg23365563	11	13894939				0.0759705	0.529024	0.453053	8.20856e-08
cg25977913	11	20016860	NAV2	Body		0.502942	0.764196	0.261254	8.21085e-08
cg00447817	11	70484490	SHANK2	Body		0.412173	0.820372	0.408199	8.244e-08
cg24091474	19	36399185	TYROBP	1stExon		0.445804	0.766583	0.320779	8.27608e-08
cg05392657	16	79446805				0.523804	0.796075	0.27227	8.29546e-08
cg16473733	20	17512340	BFSP1	TSS1500		0.302217	0.64148	0.339264	8.29546e-08
cg27577165	6	159065018	DYNLT1	Body	Promoter_Associated	0.129372	0.387169	0.257797	8.30306e-08
cg22960649	15	65134317	PLEKHO2	Body	Promoter_Associated	0.0864823	0.290311	0.203828	8.33356e-08
cg21303272	11	118979091	C2CD2L	Body		0.219459	0.51756	0.298101	8.33356e-08
cg12069379	10	105681711			Unclassified_Cell_type_specific	0.446634	0.699348	0.252714	8.33771e-08
cg25569590	7	51357103	COBL	Body		0.28305	0.680932	0.397882	8.33771e-08
cg25733578	1	38964926				0.256244	0.68807	0.431826	8.33968e-08
cg05664072	2	239198294	PER2	TSS1500	Promoter_Associated	0.181203	0.517736	0.336533	8.33968e-08
cg00638945	9	98266643	PTCH1	5'UTR		0.510514	0.807397	0.296884	8.38007e-08
cg12756376	19	10512002	CDC37	Body	Unclassified_Cell_type_specific	0.391918	0.689667	0.297749	8.38606e-08
cg13985445	9	90340577	CTSL1	TSS1500	Promoter_Associated_Cell_type_specific	0.119125	0.324183	0.205058	8.38606e-08
cg20874785	2	74612674	LOC100189589	TSS200		0.662337	0.818089	0.155752	8.38606e-08
cg14411504	5	92275312				0.191185	0.616199	0.425013	8.41142e-08
cg16155661	16	30440676	DCTPP1	Body		0.330277	0.711409	0.381132	8.51011e-08
cg16568360	16	29987261	TAOK2	5'UTR	Unclassified_Cell_type_specific	0.477004	0.7891	0.312096	8.51743e-08
cg25948445	5	154140801	LARP1	Body	Promoter_Associated_Cell_type_specific	0.390938	0.724098	0.33316	8.51743e-08
cg12785694	3	160122168	SMC4	Body		0.327912	0.734657	0.406745	8.53237e-08
cg20601288	7	100031831			Gene_Associated_Cell_type_specific	0.3963	0.60916	0.21286	8.54923e-08
cg20896113	12	107154104	RFX4	Body	Unclassified	0.406512	0.747627	0.341115	8.54923e-08
cg21180599	19	2976789	TLE6	TSS1500	Unclassified	0.117405	0.476004	0.3586	8.57248e-08
cg12760508	6	111200500	AMD1	5'UTR	Promoter_Associated	0.328729	0.836241	0.507512	8.6488e-08
cg17189494	1	11740665	MAD2L2	5'UTR	Promoter_Associated	0.237108	0.516152	0.279044	8.68632e-08
cg26579892	11	63381077	PLA2G16	Body	Unclassified	0.0704593	0.300672	0.230212	8.68632e-08
cg05895403	16	31150380	PRSS36	3'UTR		0.415215	0.704665	0.28945	8.7039e-08
cg08950287	7	99725807	MBLAC1	Body	Promoter_Associated	0.310447	0.774211	0.463764	8.72575e-08
cg21408763	7	128472459	FLNC	Body	Unclassified_Cell_type_specific	0.104121	0.375608	0.271487	8.74387e-08
cg09298159	6	153302566	FBXO5	Body		0.223498	0.727612	0.504114	8.74769e-08
cg25442666	2	99081505	INPP4A	5'UTR	Promoter_Associated	0.530194	0.80248	0.272286	8.74769e-08
cg09255010	17	34958823	MRM1	Body	Promoter_Associated	0.0491095	0.225978	0.176869	8.75041e-08
cg20662858	2	235166931			Unclassified_Cell_type_specific	0.0814306	0.369106	0.287676	8.82145e-08
cg17769967	16	53078196				0.351496	0.710634	0.359138	8.84417e-08
cg05714884	2	236567802	AGAP1	Body		0.448804	0.74974	0.300936	8.84645e-08
cg02084352	3	15105975	MRPS25	Body	Promoter_Associated	0.0536202	0.145924	0.0923041	8.87831e-08
cg20972453	13	20805460	GJB6	5'UTR		0.206858	0.596774	0.389916	8.90619e-08
cg09888231	1	32537975	TMEM39B	TSS1500	Promoter_Associated	0.067521	0.179384	0.111863	8.90688e-08
cg26345888	1	58716257	DAB1	TSS200		0.0699094	0.273279	0.203369	8.90688e-08
cg00736641	4	40518046	RBM47	TSS200	Unclassified_Cell_type_specific	0.368057	0.878087	0.51003	8.97762e-08
cg17338816	7	2607424	IQCE	Body	Unclassified	0.364559	0.678511	0.313952	8.98784e-08
cg15043399	10	103603931	KCNIP2	TSS1500	Unclassified	0.527737	0.863373	0.335636	9.02401e-08
cg11337388	1	44446092	B4GALT2	5'UTR		0.376422	0.709864	0.333442	9.02401e-08
cg06909384	17	75450700	2019-09-09	Body	Unclassified	0.130702	0.48884	0.358138	9.11449e-08
cg23912234	19	55720916	PTPRH	TSS200		0.339089	0.614012	0.274923	9.18518e-08
cg13857429	2	46061304	PRKCE	Body	Unclassified_Cell_type_specific	0.469938	0.828249	0.358311	9.19327e-08
cg14780837	22	39760267	SYNGR1	Body		0.219122	0.578354	0.359231	9.22613e-08
cg18756426	6	163270478	PACRG	Body		0.37082	0.698648	0.327827	9.22613e-08
cg11847468	10	3825031	KLF6	Body	Promoter_Associated	0.148597	0.530197	0.381599	9.23235e-08
cg00281467	22	23522460	BCR	TSS200		0.174536	0.533809	0.359273	9.25035e-08
cg20867648	18	74780177	MBP	Body		0.463241	0.705091	0.241851	9.30627e-08
cg15055870	3	47308295	KIF9	Body		0.418037	0.74027	0.322233	9.30627e-08
cg20337215	16	578931	CAPN15	5'UTR	Promoter_Associated	0.194452	0.506185	0.311734	9.31695e-08
cg24642276	17	80562228	FOXK2	3'UTR	Gene_Associated_Cell_type_specific	0.494862	0.708529	0.213667	9.32783e-08
cg14826417	7	73244073	CLDN4	TSS1500		0.395177	0.721832	0.326655	9.34965e-08
cg10901323	4	77519000	SHROOM3	Body		0.341443	0.724345	0.382902	9.34965e-08
cg17751982	2	232419643				0.321923	0.663728	0.341805	9.37398e-08
cg13456470	9	98266766	PTCH1	5'UTR		0.365521	0.673894	0.308373	9.38664e-08
cg06857094	6	31762442	VARS	Body		0.36397	0.864076	0.500106	9.40361e-08
cg03206681	3	193512175				0.306787	0.595663	0.288876	9.40984e-08
cg21924419	6	109292595	ARMC2	Body		0.356226	0.755539	0.399313	9.4464e-08
cg22598563	5	131563921	P4HA2	TSS1500		0.15406	0.42351	0.26945	9.45297e-08
cg02596819	16	9045869	USP7	Body		0.632328	0.804606	0.172278	9.47328e-08
cg16346669	12	121904135	KDM2B	Body		0.22857	0.617424	0.388854	9.47419e-08
cg02130107	16	29828598	C16orf53	Body	Promoter_Associated	0.198053	0.445107	0.247054	9.47419e-08
cg00732378	16	55021073				0.429043	0.704859	0.275817	9.51682e-08
cg19954839	8	8830864				0.450815	0.774469	0.323654	9.53319e-08
cg07466807	2	173326947	ITGA6	Body	Promoter_Associated	0.0786104	0.304395	0.225785	9.63815e-08
cg12315892	17	25680519			Unclassified	0.120789	0.381762	0.260973	9.64426e-08
cg13575217	5	139081079				0.118033	0.38913	0.271097	9.65483e-08
cg08541061	17	48786098	ANKRD40	TSS1500		0.311782	0.605414	0.293632	9.65483e-08
cg06583813	20	62710295	RGS19	5'UTR		0.349176	0.60634	0.257163	9.71481e-08
cg17533477	7	97501010	ASNS	5'UTR	Promoter_Associated	0.396873	0.816475	0.419602	9.72012e-08
cg05726239	6	107816677	SOBP	Body		0.221512	0.674447	0.452935	9.78502e-08
cg15050741	16	11589604				0.158899	0.410391	0.251491	9.8159e-08
cg26598152	16	69760928	NQO1	TSS1500	Promoter_Associated	0.265829	0.704581	0.438752	9.8159e-08
cg21215409	8	145514316	BOP1	Body		0.270287	0.705069	0.434782	9.87101e-08
cg11612617	12	102872937	IGF1	Body	Unclassified	0.175041	0.558792	0.383751	9.88616e-08
cg18778401	12	124610169	ZNF664-FAM101A	5'UTR		0.443271	0.738613	0.295342	9.90247e-08
cg21138946	17	77958760	TBC1D16	Body		0.408757	0.712659	0.303902	9.91743e-08
cg14763497	18	72702709	ZNF407	Body		0.514395	0.814296	0.2999	9.91815e-08
cg19618955	2	175209865				0.0391934	0.214184	0.174991	9.91815e-08
cg03213310	10	50720440	ERCC6	Body	Unclassified_Cell_type_specific	0.138273	0.333966	0.195693	9.95222e-08
cg01844321	20	35490815	C20orf117	Body		0.276705	0.712168	0.435463	9.9904e-08
cg12467226	3	13694484	LOC285375	Body	Unclassified_Cell_type_specific	0.308288	0.665376	0.357089	1.00347e-07
cg24525364	1	35730504				0.189464	0.542392	0.352928	1.00347e-07
cg27316798	5	14870666	ANKH	Body	Unclassified_Cell_type_specific	0.0996539	0.378651	0.278997	1.00565e-07
cg12442434	17	76662455			Unclassified	0.210254	0.590053	0.3798	1.00849e-07
cg06476053	4	54780590				0.29416	0.681332	0.387172	1.00849e-07
cg18976140	3	49450678	RHOA	TSS1500		0.381409	0.668879	0.287471	1.00973e-07
cg25666919	7	102074615	ORAI2	5'UTR	Promoter_Associated	0.406647	0.714781	0.308134	1.01691e-07
cg00383197	20	218415				0.343763	0.735208	0.391444	1.02523e-07
cg02060850	19	4302489	TMIGD2	TSS200	Unclassified_Cell_type_specific	0.375946	0.693509	0.317563	1.03408e-07
cg20854275	21	47741437	C21orf58	TSS1500		0.481209	0.783519	0.30231	1.04104e-07
cg26393534	14	101700091				0.524603	0.704521	0.179918	1.04104e-07
cg14053030	18	43405493	SIGLEC15	TSS200		0.345544	0.687833	0.342289	1.04104e-07
cg21503137	19	19543684	GATAD2A	5'UTR		0.419457	0.651473	0.232017	1.04434e-07
cg02499614	5	141250718	PCDH1	Body		0.490513	0.718205	0.227692	1.04685e-07
cg13489049	21	42875961	TMPRSS2	Body		0.47645	0.709329	0.232879	1.0469e-07
cg19828516	14	105531855	GPR132	TSS200	Promoter_Associated	0.377441	0.708002	0.330561	1.05101e-07
cg11454258	6	11632651				0.240107	0.637702	0.397595	1.05196e-07
cg02264319	12	9144474	KLRG1	Body		0.18017	0.500503	0.320333	1.05355e-07
cg05576245	7	138719784	ZC3HAV1L	Body	Promoter_Associated	0.35756	0.738458	0.380898	1.05565e-07
cg14761454	11	108092087	ATM	TSS1500		0.234294	0.686629	0.452336	1.06284e-07
cg09463453	10	79633462	DLG5	Body	Unclassified	0.382637	0.591122	0.208486	1.06284e-07
cg00174992	2	169659121	NOSTRIN	5'UTR		0.365714	0.731388	0.365674	1.06461e-07
cg08624225	18	68326417			Unclassified_Cell_type_specific	0.285092	0.793621	0.508529	1.0669e-07
cg22591538	12	125219188				0.387482	0.776813	0.389331	1.06863e-07
cg00118071	6	3248184				0.213674	0.643652	0.429977	1.07527e-07
cg15962267	5	138612986	SNHG4	Body		0.506046	0.771626	0.26558	1.07527e-07
cg05199936	21	33556888				0.260901	0.571415	0.310513	1.07527e-07
cg13816423	6	41513166	FOXP4	TSS1500	Unclassified_Cell_type_specific	0.389102	0.773909	0.384808	1.07701e-07
cg24141382	1	41446726	CTPS	5'UTR	Promoter_Associated	0.518561	0.888384	0.369823	1.07764e-07
cg04264560	16	27125068				0.531248	0.771207	0.239959	1.08132e-07
cg18331224	6	138290249				0.246846	0.653759	0.406913	1.08444e-07
cg15340312	19	41306100	EGLN2	5'UTR		0.112832	0.370603	0.25777	1.08667e-07
cg00351321	13	113549506				0.172822	0.575004	0.402181	1.08667e-07
cg10206499	16	29668398				0.433303	0.794439	0.361136	1.09081e-07
cg15833534	1	31845985	FABP3	TSS200	Unclassified	0.169876	0.673321	0.503445	1.10236e-07
cg07166896	10	134498925	INPP5A	Body		0.329713	0.779733	0.45002	1.10487e-07
cg08197287	4	87952173	AFF1	Body		0.301017	0.753543	0.452526	1.10487e-07
cg13789229	1	7562304	CAMTA1	Body		0.398705	0.69968	0.300976	1.10918e-07
cg14839501	15	22836819	TUBGCP5	Body	Gene_Associated	0.384373	0.737456	0.353084	1.11107e-07
cg21175642	3	48701770	CELSR3	TSS1500	Promoter_Associated	0.0672547	0.244141	0.176886	1.11436e-07
cg20265609	1	32309333				0.412312	0.715149	0.302836	1.11525e-07
cg12957172	5	133196881				0.306569	0.705513	0.398944	1.11711e-07
cg26791660	15	63624942	CA12	Body		0.423807	0.706417	0.28261	1.11711e-07
cg22233974	1	39546511	MACF1	TSS1500		0.289817	0.640553	0.350736	1.11711e-07
cg23478748	7	100182778	LRCH4	Body		0.0768891	0.23626	0.159371	1.13351e-07
cg10897459	7	73237042			Unclassified_Cell_type_specific	0.426686	0.77107	0.344384	1.13655e-07
cg26962843	8	8775232			Unclassified	0.461715	0.762119	0.300404	1.13668e-07
cg07250008	15	88979108				0.146156	0.510459	0.364303	1.14075e-07
cg12967093	2	218621493	DIRC3	TSS200	Unclassified_Cell_type_specific	0.353676	0.74852	0.394844	1.14683e-07
cg08034171	11	6657194	DCHS1	Body		0.389122	0.691804	0.302682	1.15525e-07
cg24495008	15	90198882	KIF7	TSS1500	Unclassified_Cell_type_specific	0.0898128	0.257274	0.167461	1.16175e-07
cg25931714	5	168012356				0.375866	0.658663	0.282797	1.16175e-07
cg26734930	8	120656427				0.349253	0.707868	0.358616	1.16175e-07
cg02172440	16	29818691	MAZ	Body		0.136269	0.446503	0.310234	1.16734e-07
cg10587854	3	37011630			Unclassified	0.464451	0.772965	0.308514	1.1676e-07
cg10217707	12	132570018	EP400NL	Body	Promoter_Associated	0.131123	0.407124	0.276002	1.17766e-07
cg06064155	20	47463403			Unclassified_Cell_type_specific	0.221601	0.527687	0.306086	1.18141e-07
cg27503995	20	36825240				0.360304	0.770527	0.410222	1.18648e-07
cg09176957	10	94799641	EXOC6	Body	Unclassified	0.436437	0.757215	0.320779	1.18681e-07
cg11887532	6	51814455	PKHD1	Body		0.315036	0.74517	0.430134	1.18942e-07
cg16674267	19	2537741	GNG7	5'UTR		0.504378	0.769265	0.264886	1.19305e-07
cg03782966	7	104585482			Promoter_Associated	0.248521	0.695789	0.447268	1.19568e-07
cg14384803	9	139040286			Unclassified_Cell_type_specific	0.190363	0.529795	0.339433	1.19839e-07
cg01999701	3	184456165				0.220288	0.52398	0.303692	1.21052e-07
cg05618705	7	155383259				0.444087	0.770045	0.325958	1.21159e-07
cg26192555	2	77181128	LRRTM4	Body		0.0614313	0.172222	0.110791	1.21598e-07
cg18733931	8	64540607				0.404875	0.720261	0.315386	1.21677e-07
cg01904243	14	74251254	C14orf43	5'UTR		0.318802	0.708271	0.389468	1.21677e-07
cg07634256	5	171432131	FBXW11	Body	Promoter_Associated_Cell_type_specific	0.201227	0.545869	0.344643	1.21677e-07
cg15928936	8	120654098				0.365504	0.698481	0.332976	1.21677e-07
cg27127887	8	11831823	DEFB136	Body		0.449148	0.819703	0.370555	1.22157e-07
cg23799515	4	8439105	ACOX3	5'UTR		0.316617	0.613473	0.296855	1.22215e-07
cg07056507	3	37497982	ITGA9	Body		0.215766	0.595694	0.379928	1.23021e-07
cg00430559	14	71276990	MAP3K9	TSS1500		0.135526	0.465344	0.329818	1.23021e-07
cg03450102	1	242012203	EXO1	5'UTR		0.238854	0.597976	0.359122	1.23201e-07
cg23293329	17	8079962	TMEM107	TSS1500	Promoter_Associated	0.165322	0.484187	0.318865	1.23373e-07
cg19593245	17	6605412	SLC13A5	Body	Unclassified	0.209679	0.432649	0.222969	1.23854e-07
cg27542454	12	54677325	HNRNPA1P10	Body		0.186874	0.590127	0.403253	1.24443e-07
cg16491694	22	31644206	LIMK2	TSS200	Unclassified_Cell_type_specific	0.235617	0.602823	0.367206	1.24443e-07
cg27552857	19	4542866	SEMA6B	3'UTR		0.50623	0.782008	0.275778	1.24501e-07
cg17137500	2	25557120	DNMT3A	5'UTR	Unclassified_Cell_type_specific	0.556432	0.754381	0.197949	1.25976e-07
cg13601046	1	24011866				0.341905	0.715248	0.373343	1.26062e-07
cg22423620	12	53610295	RARG	5'UTR	Unclassified_Cell_type_specific	0.438394	0.712821	0.274428	1.26878e-07
cg12396368	1	6294850	ICMT	Body	Unclassified_Cell_type_specific	0.361243	0.710524	0.349281	1.26878e-07
cg00879221	22	43095803	A4GALT	5'UTR		0.285239	0.615675	0.330437	1.27181e-07
cg26203136	7	739057	PRKAR1B	Body		0.310196	0.572216	0.26202	1.27388e-07
cg23977888	5	55994653			Unclassified_Cell_type_specific	0.466278	0.764801	0.298522	1.27819e-07
cg13520904	18	33039043				0.299133	0.6227	0.323567	1.27819e-07
cg02742033	3	49208569	KLHDC8B	TSS1500	Promoter_Associated	0.296917	0.568905	0.271987	1.28441e-07
cg23678594	1	1712021			Promoter_Associated	0.248509	0.574158	0.32565	1.28803e-07
cg15677364	6	30687221	TUBB	TSS1500		0.288645	0.783673	0.495028	1.28803e-07
cg25333826	2	55276186	RTN4	Body	Promoter_Associated	0.0368403	0.229603	0.192762	1.28803e-07
cg12741645	15	89167736	AEN	5'UTR	Promoter_Associated	0.371934	0.767994	0.39606	1.29107e-07
cg19526455	17	37787862	PPP1R1B	Body		0.234978	0.567843	0.332865	1.2957e-07
cg24505687	6	33548425	BAK1	TSS1500		0.176749	0.582442	0.405693	1.29902e-07
cg10206440	1	16353594	CLCNKA	Body	Unclassified_Cell_type_specific	0.112873	0.307685	0.194812	1.30333e-07
cg01004056	1	230560318				0.221722	0.689966	0.468244	1.30333e-07
cg12068370	2	46689020				0.0774566	0.275534	0.198077	1.30333e-07
cg10589447	12	115890128				0.421825	0.710392	0.288567	1.30333e-07
cg02414406	5	130608240	CDC42SE2	5'UTR		0.55336	0.750431	0.19707	1.30333e-07
cg16195673	3	195946793	SLC51A	Body		0.421667	0.729497	0.30783	1.31277e-07
cg14223927	1	160113545				0.452676	0.718276	0.2656	1.31419e-07
cg17066350	4	87880825	AFF1	Body		0.37256	0.723094	0.350534	1.31419e-07
cg10463664	12	114232937				0.447679	0.718988	0.271309	1.32369e-07
cg07761984	1	178568961				0.286524	0.563959	0.277435	1.32537e-07
cg15254238	10	70321874	TET1	5'UTR	Unclassified_Cell_type_specific	0.246852	0.704086	0.457235	1.32537e-07
cg25782586	19	47221504	PRKD2	TSS1500		0.177175	0.466277	0.289102	1.33819e-07
cg08852765	6	33396407	SYNGAP1	Body	Promoter_Associated	0.245062	0.530525	0.285463	1.33852e-07
cg26036652	20	33735834	EDEM2	TSS1500		0.201303	0.509824	0.308521	1.33916e-07
cg07269592	8	42775668	HOOK3	Body		0.377695	0.664813	0.287118	1.34092e-07
cg20118643	15	60690852	ANXA2	TSS1500		0.218366	0.761959	0.543593	1.34336e-07
cg04771042	8	22411778	SORBS3	5'UTR		0.387981	0.736901	0.34892	1.34686e-07
cg04598420	11	75527994	UVRAG	Body	Promoter_Associated_Cell_type_specific	0.200621	0.490773	0.290152	1.34719e-07
cg18341795	5	139536678	LOC101929719	TSS1500	Unclassified	0.16692	0.457725	0.290805	1.34828e-07
cg00210192	16	73103019				0.392199	0.653629	0.261431	1.35059e-07
cg08025318	11	9710883	SWAP70	Body	Unclassified_Cell_type_specific	0.391599	0.720346	0.328747	1.36389e-07
cg12835434	11	115401690				0.136681	0.393755	0.257074	1.36922e-07
cg01357892	3	126191181	ZXDC	Body	Promoter_Associated_Cell_type_specific	0.308494	0.671395	0.362901	1.37657e-07
cg17825011	11	64013346	PPP1R14B	Body	Promoter_Associated	0.0449541	0.149461	0.104507	1.37829e-07
cg13318181	19	19150902	ARMC6	5'UTR	Gene_Associated_Cell_type_specific	0.438498	0.746327	0.30783	1.38572e-07
cg14496854	8	98929197	MATN2	Body		0.16071	0.4381	0.27739	1.39899e-07
cg05972538	10	97036427	PDLIM1	Body		0.523263	0.813352	0.290089	1.39899e-07
cg16471775	17	6605395	SLC13A5	Body	Unclassified	0.344281	0.715588	0.371307	1.40268e-07
cg04198187	5	137675076	FAM53C	5'UTR		0.399545	0.782433	0.382888	1.40487e-07
cg03656020	7	100805972	VGF	3'UTR		0.238195	0.524844	0.286649	1.40695e-07
cg13981001	9	130211749	RPL12	Body		0.37535	0.708531	0.333181	1.40695e-07
cg21158815	14	75988735	BATF	TSS200	Promoter_Associated	0.266633	0.753339	0.486706	1.40857e-07
cg00470351	1	43825296	CDC20	ExonBnd		0.125321	0.395258	0.269938	1.41239e-07
cg11485154	11	46265393			Promoter_Associated	0.443481	0.754522	0.311041	1.41327e-07
cg01495918	2	204605898			Unclassified_Cell_type_specific	0.442661	0.744654	0.301993	1.41756e-07
cg21062155	3	52566695	NT5DC2	Body		0.254723	0.682503	0.427781	1.41777e-07
cg08293303	5	176731731	PRELID1	Body		0.64371	0.793102	0.149392	1.41872e-07
cg05497345	2	96990914	ITPRIPL1	TSS1500	Unclassified_Cell_type_specific	0.109515	0.240576	0.131061	1.43281e-07
cg07012484	1	167619748	RCSD1	Body	Promoter_Associated	0.32541	0.682436	0.357026	1.43281e-07
cg26239725	21	46824732	COL18A1	TSS1500		0.0623354	0.185675	0.12334	1.43393e-07
cg08630212	19	39480044				0.241693	0.594137	0.352444	1.4397e-07
cg19505827	11	2323459	TSPAN32	Body		0.355379	0.663041	0.307662	1.44182e-07
cg22502206	15	60690826	ANXA2	TSS1500		0.220703	0.678438	0.457735	1.44968e-07
cg03551963	5	39502320				0.0675258	0.288453	0.220927	1.45736e-07
cg09022817	17	45728544	KPNB1	TSS200		0.0689092	0.213844	0.144935	1.46018e-07
cg10366868	16	81458524				0.123347	0.388476	0.265129	1.46327e-07
cg19282064	14	105218859	SIVA1	TSS1500	Promoter_Associated	0.141405	0.559885	0.41848	1.4642e-07
cg22026423	10	124920279	BUB3	Body	Promoter_Associated_Cell_type_specific	0.430034	0.676847	0.246813	1.46558e-07
cg26064959	19	42783801	CIC	Body	Promoter_Associated	0.100516	0.297127	0.196611	1.46901e-07
cg23431382	15	37327226	MEIS2	Body		0.334795	0.753964	0.419169	1.47355e-07
cg08374799	12	53601050	ITGB7	TSS200	Promoter_Associated	0.345528	0.751048	0.40552	1.47802e-07
cg16575491	1	46395026	MAST2	Body		0.246626	0.548452	0.301826	1.4795e-07
cg06050992	5	139523975			Unclassified	0.0509067	0.139808	0.0889012	1.4795e-07
cg26884570	10	13204110	MCM10	5'UTR	Promoter_Associated	0.0852187	0.313344	0.228126	1.48141e-07
cg12851570	17	28087898	SSH2	Body	Promoter_Associated	0.0509085	0.376816	0.325908	1.48349e-07
cg04742550	16	31366429	ITGAX	TSS200	Unclassified	0.180564	0.444809	0.264246	1.48349e-07
cg06049381	17	53811657				0.448491	0.752195	0.303704	1.48616e-07
cg01324115	19	42722189	DEDD2	TSS1500	Promoter_Associated	0.197462	0.429991	0.232529	1.48616e-07
cg14203118	8	144680893	EEF1D	TSS1500		0.0663919	0.462831	0.396439	1.48616e-07
cg25594449	18	3029573				0.383637	0.69469	0.311054	1.48616e-07
cg15922024	17	78179541	CARD14	Body		0.510381	0.779576	0.269195	1.49722e-07
cg15947854	7	105447254	ATXN7L1	Body	Unclassified_Cell_type_specific	0.42465	0.637013	0.212363	1.49768e-07
cg11472631	21	33281743	HUNK	Body		0.420739	0.780386	0.359647	1.49939e-07
cg08847017	10	105231253			Unclassified	0.285555	0.639643	0.354088	1.49958e-07
cg21911075	7	116783589	ST7	Body		0.355291	0.705472	0.350181	1.49958e-07
cg20853937	11	33963265				0.320825	0.667129	0.346303	1.50296e-07
cg17718488	1	156083805	LMNA	TSS1500	Promoter_Associated_Cell_type_specific	0.363839	0.670184	0.306345	1.50568e-07
cg06280523	5	82202060				0.563522	0.82259	0.259068	1.50568e-07
cg01244006	12	6485916	SCNN1A	Body	Unclassified	0.393499	0.597514	0.204015	1.50568e-07
cg11221513	22	45636109	C22orf9	Body		0.0269777	0.0720427	0.045065	1.50568e-07
cg04949759	1	245622294	KIF26B	Body		0.327663	0.643974	0.316311	1.5069e-07
cg12306599	16	27311347				0.351485	0.678418	0.326934	1.5079e-07
cg27657983	16	12183850	SNX29	Body	Promoter_Associated_Cell_type_specific	0.240152	0.431202	0.19105	1.5113e-07
cg15103937	1	226184375	SDE2	Body		0.22369	0.460087	0.236397	1.51469e-07
cg16635357	12	4245211			Unclassified_Cell_type_specific	0.354163	0.711458	0.357295	1.51755e-07
cg04606769	16	29819096	MAZ	Body	Promoter_Associated_Cell_type_specific	0.1473	0.545051	0.397751	1.52748e-07
cg12480547	1	92179222	TGFBR3	Body		0.411151	0.71206	0.300908	1.52761e-07
cg09876992	22	42470868	FAM109B	5'UTR	Unclassified_Cell_type_specific	0.442782	0.734547	0.291765	1.52905e-07
cg20443635	20	35200590	TGIF2	TSS1500	Unclassified_Cell_type_specific	0.395397	0.637893	0.242497	1.53136e-07
cg20450459	7	30919052	FAM188B	Body		0.381689	0.765725	0.384036	1.53972e-07
cg10717379	6	144357829	PLAGL1	5'UTR		0.204602	0.560892	0.356291	1.5423e-07
cg18235239	5	168123687	SLIT3	Body		0.406895	0.753662	0.346767	1.54251e-07
cg00292107	1	32800350	MARCKSL1	Body	Promoter_Associated	0.314129	0.685413	0.371284	1.54844e-07
cg22391906	7	97501227	ASNS	5'UTR	Promoter_Associated	0.129981	0.435422	0.305441	1.54844e-07
cg00224508	1	151031323	CDC42SE1	5'UTR	Promoter_Associated	0.0348347	0.198448	0.163614	1.54912e-07
cg10901383	12	57406900	TAC3	Body	Unclassified	0.299809	0.68038	0.380572	1.55371e-07
cg17449954	1	40105667	HEYL	TSS1500	Unclassified_Cell_type_specific	0.106425	0.498613	0.392188	1.55427e-07
cg16523255	22	31681123	PIK3IP1	Body		0.493013	0.727686	0.234672	1.55427e-07
cg02010906	6	31062297			Unclassified_Cell_type_specific	0.239329	0.645432	0.406103	1.55427e-07
cg24367125	14	31500989	AP4S1	5'UTR		0.367826	0.657953	0.290127	1.55972e-07
cg08830502	16	87588559				0.403897	0.828019	0.424122	1.56797e-07
cg25033646	1	21649330	ECE1	Body	Unclassified_Cell_type_specific	0.353935	0.694331	0.340396	1.57386e-07
cg07020001	12	122019031	KDM2B	TSS200	Promoter_Associated	0.269557	0.746958	0.477402	1.58142e-07
cg20702008	22	42833881			Promoter_Associated	0.0679132	0.258646	0.190733	1.58441e-07
cg02764373	1	8180911				0.32613	0.699096	0.372966	1.58441e-07
cg02584867	19	1861099	KLF16	Body	Promoter_Associated	0.628211	0.869181	0.24097	1.58785e-07
cg04859112	10	102803372				0.0701534	0.248833	0.17868	1.5939e-07
cg07608648	12	125174563				0.522017	0.774741	0.252724	1.60088e-07
cg05485853	11	64612847	CDC42BPG	TSS1500	Promoter_Associated	0.257765	0.514054	0.256289	1.60444e-07
cg23205874	20	62711523	RGS19	TSS1500	Promoter_Associated	0.143524	0.354749	0.211225	1.60444e-07
cg11288260	13	100117058			Unclassified_Cell_type_specific	0.359572	0.675993	0.316421	1.60592e-07
cg02824710	5	176739926	MXD3	TSS1500	Promoter_Associated	0.271044	0.664728	0.393684	1.60592e-07
cg14160533	3	127541382	MGLL	5'UTR		0.0875924	0.359254	0.271662	1.60592e-07
cg03371758	2	219181427	PNKD	Body	Unclassified_Cell_type_specific	0.430786	0.701586	0.270801	1.62253e-07
cg13030798	1	206261300	C1orf186	5'UTR		0.417967	0.824176	0.406209	1.63013e-07
cg00024416	22	24240387			Unclassified_Cell_type_specific	0.450316	0.675954	0.225638	1.63909e-07
cg01912331	1	89666494			Unclassified_Cell_type_specific	0.205414	0.63999	0.434576	1.63909e-07
cg07559029	11	118051397				0.369604	0.751632	0.382028	1.64012e-07
cg19614321	20	4804581	RASSF2	TSS1500		0.254619	0.684873	0.430254	1.64248e-07
cg12379156	1	236516609				0.27901	0.592762	0.313751	1.64462e-07
cg23127986	6	11939022				0.281934	0.662244	0.380311	1.65032e-07
cg21407040	16	11764338	SNN	5'UTR	Unclassified	0.535104	0.721007	0.185904	1.6519e-07
cg07638935	10	102821427	KAZALD1	1stExon		0.246213	0.665967	0.419754	1.6519e-07
cg09972016	12	66220810	RPSAP52	TSS200		0.17557	0.618479	0.442909	1.6519e-07
cg25270886	17	77752742	CBX2	Body		0.187792	0.409654	0.221862	1.65221e-07
cg16765393	7	2842746	GNA12	Body		0.527519	0.900096	0.372577	1.6546e-07
cg18051762	19	40388677	FCGBP	Body	Unclassified	0.152554	0.347564	0.19501	1.65477e-07
cg03273949	9	133769266	QRFP	TSS200	Promoter_Associated	0.414385	0.589814	0.175429	1.65477e-07
cg17699374	22	37403802	C22orf33	5'UTR	Unclassified_Cell_type_specific	0.358799	0.738454	0.379655	1.65992e-07
cg07601804	1	9023134	CA6	Body	Unclassified	0.188064	0.466033	0.277969	1.66141e-07
cg16594273	16	58131312			Unclassified	0.248146	0.532325	0.284179	1.66141e-07
cg17642369	7	47783644				0.281739	0.774107	0.492368	1.66141e-07
cg22679940	10	71097650	HK1	Body		0.482834	0.72416	0.241325	1.66533e-07
cg11765205	13	50202547	ARL11	TSS200	Promoter_Associated	0.408596	0.744566	0.335969	1.66533e-07
cg19018709	10	104211388	C10orf95	TSS200		0.50466	0.820873	0.316213	1.68333e-07
cg05766570	1	62804294				0.451103	0.831171	0.380067	1.68346e-07
cg06204730	17	48785992	ANKRD40	TSS1500		0.2345	0.581642	0.347143	1.68399e-07
cg18736448	8	134087171	TG	Body	Promoter_Associated_Cell_type_specific	0.233522	0.553518	0.319997	1.68588e-07
cg18149394	2	242446735	STK25	Body	Unclassified_Cell_type_specific	0.323596	0.651577	0.327981	1.68588e-07
cg03848710	22	50929653				0.399074	0.717067	0.317993	1.68588e-07
cg05348708	17	79520615	C17orf70	TSS1500	Unclassified	0.243963	0.618798	0.374835	1.68594e-07
cg07009554	12	125110582				0.466028	0.78019	0.314162	1.69014e-07
cg21937916	5	92275387				0.136896	0.463669	0.326773	1.69014e-07
cg06465194	11	120531034	GRIK4	1stExon	Unclassified_Cell_type_specific	0.2423	0.563745	0.321445	1.69014e-07
cg27427104	21	34186015	C21orf62	1stExon	Unclassified_Cell_type_specific	0.394204	0.800373	0.406169	1.69273e-07
cg16325482	17	76989499	CANT1	3'UTR	Gene_Associated	0.283227	0.598434	0.315207	1.69384e-07
cg20040747	15	74715105	SEMA7A	Body		0.562388	0.859461	0.297073	1.70772e-07
cg12036017	4	3956448	LOC348926	Body	Unclassified_Cell_type_specific	0.0295351	0.0614298	0.0318947	1.70772e-07
cg22378237	15	94867583	MCTP2	Body	Unclassified	0.242599	0.559874	0.317275	1.70815e-07
cg19757631	1	11118889	SRM	Body		0.364318	0.786414	0.422096	1.70815e-07
cg15880981	3	124844905	SLC12A8	Body		0.130988	0.312082	0.181094	1.70934e-07
cg07020888	10	81157148	ZCCHC24	Body		0.5617	0.787008	0.225308	1.70934e-07
cg18107611	11	75947637				0.0735638	0.254852	0.181289	1.7124e-07
cg04262471	6	33245585	B3GALT4	1stExon	Promoter_Associated	0.335736	0.574393	0.238657	1.71375e-07
cg05869739	16	89428895	ANKRD11	Body		0.379179	0.720897	0.341718	1.71431e-07
cg27492400	4	141164721			Unclassified_Cell_type_specific	0.438319	0.715404	0.277084	1.71874e-07
cg12614213	8	38324613	FGFR1	5'UTR		0.0746003	0.158695	0.0840951	1.72064e-07
cg03897101	19	45271271				0.431521	0.687087	0.255565	1.73479e-07
cg22581353	15	73263471				0.155343	0.538305	0.382962	1.74847e-07
cg17249529	9	95498022	BICD2	Body		0.559287	0.800054	0.240767	1.76272e-07
cg06913958	1	85744641	BCL10	TSS1500		0.302795	0.607716	0.304921	1.76584e-07
cg12964770	2	64710206				0.534333	0.778437	0.244103	1.76599e-07
cg04728805	5	137675030	FAM53C	5'UTR		0.328863	0.805552	0.476688	1.7694e-07
cg11144992	5	124049448	ZNF608	Body		0.291278	0.615824	0.324546	1.7698e-07
cg26818165	19	6481857	DENND1C	TSS200	Promoter_Associated_Cell_type_specific	0.195139	0.492726	0.297587	1.7701e-07
cg09909993	6	149449781			Unclassified_Cell_type_specific	0.316371	0.686019	0.369647	1.77042e-07
cg04461417	2	242212634	HDLBP	TSS1500	Promoter_Associated	0.144641	0.435312	0.29067	1.77303e-07
cg26697364	22	17686487	CECR1	Body		0.343053	0.662287	0.319233	1.78648e-07
cg04629204	1	26348325	EXTL1	1stExon		0.319397	0.68755	0.368153	1.79148e-07
cg26597727	19	6482062	DENND1C	TSS1500	Promoter_Associated_Cell_type_specific	0.220141	0.477724	0.257583	1.79148e-07
cg02673999	2	242941132	LINC01237	Body		0.471586	0.794146	0.32256	1.79148e-07
cg22567585	15	37181087				0.145682	0.445398	0.299716	1.79173e-07
cg25397258	7	99739389				0.261756	0.586952	0.325197	1.81222e-07
cg10901900	12	121904013	KDM2B	Body		0.289095	0.713446	0.424351	1.81432e-07
cg01590787	5	175813861	NOP16	Body		0.547563	0.821283	0.27372	1.81432e-07
cg21943444	19	57397388				0.32237	0.628497	0.306127	1.81544e-07
cg22206104	17	16344518	LRRC75A-AS1	Body		0.514413	0.882658	0.368245	1.81804e-07
cg05956078	12	49450031	KMT2D	TSS1500	Promoter_Associated_Cell_type_specific	0.32361	0.608232	0.284622	1.82164e-07
cg06024079	17	61905527	FTSJ3	TSS1500	Promoter_Associated	0.146261	0.437321	0.291061	1.82232e-07
cg05564831	3	52568323	NT5DC2	Body		0.200442	0.56289	0.362448	1.82476e-07
cg10017843	16	67693452	PARD6A	TSS1500		0.161025	0.373934	0.212908	1.82476e-07
cg25035059	8	61681147	CHD7	Body		0.380234	0.686648	0.306414	1.82891e-07
cg20176142	8	81408357	ZBTB10	Body		0.347901	0.629959	0.282057	1.82891e-07
cg21007646	9	89100521				0.293967	0.789526	0.495559	1.8413e-07
cg26174398	14	55590040				0.483435	0.769346	0.285911	1.8413e-07
cg24119812	3	193758426				0.519957	0.761261	0.241304	1.84537e-07
cg01926291	5	62016022			Unclassified_Cell_type_specific	0.187208	0.545655	0.358447	1.84741e-07
cg26158023	3	42881414	CCBP2	5'UTR	Unclassified	0.21044	0.478657	0.268217	1.84911e-07
cg22175920	2	121161421				0.468601	0.786733	0.318132	1.84997e-07
cg11628223	21	47745641	PCNT	Body	Promoter_Associated	0.332084	0.780418	0.448334	1.8537e-07
cg21690709	19	14667552	TECR	Body	Unclassified	0.129097	0.444354	0.315257	1.8537e-07
cg12797807	4	2821872	SH3BP2	5'UTR	Unclassified_Cell_type_specific	0.645199	0.825256	0.180058	1.8537e-07
cg04926845	20	39135432				0.302403	0.70311	0.400707	1.85953e-07
cg11679702	4	3805229				0.262065	0.598107	0.336042	1.88029e-07
cg06499919	9	112261870	PTPN3	TSS1500		0.129163	0.420315	0.291152	1.88076e-07
cg27537048	16	5147165	FAM86A	Body	Promoter_Associated	0.0507465	0.110081	0.0593342	1.88458e-07
cg16190265	7	650249	PRKAR1B	Body		0.48556	0.724006	0.238446	1.88719e-07
cg14036034	22	22440341				0.450585	0.66343	0.212845	1.89377e-07
cg17916916	17	66286298	ARSG	5'UTR		0.25577	0.609674	0.353904	1.89377e-07
cg07408552	17	40611995	ATP6V0A1	5'UTR	Promoter_Associated	0.166922	0.563612	0.396691	1.89377e-07
cg08068038	16	15601358	C16orf45	Body		0.328734	0.74016	0.411426	1.89702e-07
cg10278102	11	20410216	PRMT3	5'UTR	Promoter_Associated	0.295896	0.796027	0.500131	1.90044e-07
cg10683263	3	53286443	TKT	Body		0.537125	0.801952	0.264827	1.90273e-07
cg17117277	19	3822126	ZFR2	Body	Unclassified_Cell_type_specific	0.0629305	0.166134	0.103204	1.90273e-07
cg02321197	2	158755934				0.266747	0.674786	0.408038	1.90273e-07
cg12060422	10	102821684	KAZALD1	1stExon		0.311116	0.780091	0.468975	1.9062e-07
cg11501905	5	174870544	DRD1	5'UTR		0.257823	0.669811	0.411988	1.9072e-07
cg14340336	17	40089267	TTC25	Body		0.407094	0.710734	0.303641	1.90913e-07
cg14360917	17	45992122	SP2	Body		0.54561	0.762576	0.216966	1.91178e-07
cg19307112	16	71576484			Unclassified_Cell_type_specific	0.146352	0.525726	0.379374	1.91201e-07
cg13125411	20	5803761	C20orf196	Body		0.561147	0.73225	0.171103	1.91396e-07
cg19260094	2	217509999	IGFBP2	Body		0.415653	0.709564	0.293911	1.92134e-07
cg20912172	1	211500571	TRAF5	5'UTR	Promoter_Associated	0.0247406	0.155861	0.131121	1.92342e-07
cg26971042	15	70387217	TLE3	Body		0.180922	0.577534	0.396612	1.92913e-07
cg06479101	11	64757931	BATF2	Body		0.339533	0.630137	0.290604	1.93568e-07
cg25321720	22	23524906	BCR	Body	Promoter_Associated	0.186927	0.486544	0.299617	1.93859e-07
cg25664054	17	36813786				0.38959	0.781277	0.391687	1.94827e-07
cg12779989	19	16481566	EPS15L1	Body		0.485189	0.758292	0.273103	1.95325e-07
cg02274788	1	68232457	GNG12	5'UTR		0.363271	0.615925	0.252654	1.95468e-07
cg25201101	12	131355465	RAN	TSS1500	Promoter_Associated	0.420595	0.731564	0.310969	1.95468e-07
cg02895698	16	303165	ITFG3	5'UTR	Unclassified_Cell_type_specific	0.376909	0.845033	0.468125	1.95468e-07
cg16570455	2	75147288			Unclassified	0.102159	0.407217	0.305058	1.9588e-07
cg13318911	22	17747817	CECR3	TSS200		0.435453	0.785208	0.349755	1.9596e-07
cg02772754	22	20918630	MED15	Body	Unclassified_Cell_type_specific	0.411103	0.75456	0.343457	1.98255e-07
cg17156491	2	43259508			Unclassified_Cell_type_specific	0.515008	0.775777	0.260768	1.98477e-07
cg00161124	1	234366259	SLC35F3	Body		0.380172	0.792672	0.4125	1.98477e-07
cg23346945	5	125671946				0.346616	0.701979	0.355363	1.98587e-07
cg21046160	22	24105147	C22orf15	TSS200		0.286738	0.505432	0.218693	1.9859e-07
cg03157591	20	42875645	GDAP1L1	TSS1500		0.394362	0.709158	0.314796	1.98924e-07
cg17405139	12	131601087	GPR133	Body		0.472828	0.69946	0.226632	1.98924e-07
cg26477549	12	106642937	CKAP4	TSS1500	Promoter_Associated	0.131259	0.297311	0.166052	1.98924e-07
cg01033299	12	53601015	ITGB7	TSS200	Promoter_Associated	0.433381	0.792632	0.359251	1.98924e-07
cg04831244	4	1723982	TMEM129	TSS1500		0.0838764	0.185218	0.101342	1.99559e-07
cg25718584	7	36327556	EEPD1	Body	Unclassified_Cell_type_specific	0.438818	0.766246	0.327428	2.00486e-07
cg24035545	22	26137989	MYO18B	TSS200		0.460856	0.705645	0.244789	2.01395e-07
cg17457391	9	140117443				0.225149	0.451726	0.226576	2.01395e-07
cg14515996	7	12755396				0.0807383	0.45126	0.370522	2.01496e-07
cg01654778	20	2871510	PTPRA	5'UTR		0.488939	0.709907	0.220967	2.01672e-07
cg02490847	16	75282051	BCAR1	Body		0.301299	0.524912	0.223614	2.01814e-07
cg00945746	22	23923042	IGLL1	TSS1500		0.228207	0.490143	0.261935	2.03484e-07
cg24136754	22	37403978	C22orf33	TSS200	Unclassified_Cell_type_specific	0.381068	0.802094	0.421026	2.04654e-07
cg13835360	3	14668652				0.464709	0.707981	0.243272	2.04966e-07
cg26931475	12	46743214				0.239339	0.561906	0.322567	2.04966e-07
cg24328568	4	3776474				0.500706	0.767714	0.267008	2.06018e-07
cg13530751	20	20406628	RALGAPA2	Body		0.516246	0.751729	0.235483	2.06074e-07
cg11459492	3	171672591				0.347242	0.748094	0.400852	2.06119e-07
cg15776355	12	7245890	C1R	TSS1500	Unclassified	0.242263	0.543619	0.301356	2.06119e-07
cg04678080	3	141361267				0.225744	0.607162	0.381419	2.06595e-07
cg17502594	1	62107542			Unclassified	0.168576	0.57579	0.407214	2.0694e-07
cg27311378	11	125321464	FEZ1	Body		0.0900931	0.421086	0.330993	2.07004e-07
cg02584432	5	138740366	SPATA24	TSS1500	Promoter_Associated	0.248484	0.539892	0.291408	2.07004e-07
cg04560741	20	37056075	LOC388796	Body		0.713569	0.886243	0.172673	2.07205e-07
cg25884854	12	48358104	TMEM106C	Body	Promoter_Associated	0.0443987	0.197137	0.152739	2.07211e-07
cg26937038	1	153330072	S100A9	TSS1500		0.380499	0.802275	0.421776	2.07237e-07
cg14197290	3	56591774	CCDC66	5'UTR	Promoter_Associated	0.0231131	0.0707801	0.047667	2.07395e-07
cg22173632	4	85878805	WDFY3	5'UTR		0.690205	0.84135	0.151144	2.07395e-07
cg23853188	10	35155926				0.313985	0.62599	0.312005	2.07689e-07
cg09964625	8	143460768	TSNARE1	5'UTR		0.474136	0.743764	0.269628	2.0838e-07
cg11388130	12	56225508	TMEM198B	Body		0.472154	0.746545	0.274391	2.08726e-07
cg21619464	12	291831				0.475069	0.684076	0.209006	2.09222e-07
cg26807961	19	47776385			Promoter_Associated_Cell_type_specific	0.267496	0.707913	0.440417	2.0947e-07
cg19607918	2	97303065	KANSL3	5'UTR		0.276174	0.602395	0.326221	2.1021e-07
cg02249490	17	42004878			Unclassified_Cell_type_specific	0.107892	0.328612	0.22072	2.10481e-07
cg14713034	6	36409401	KCTD20	TSS1500	Unclassified	0.280261	0.733502	0.453241	2.10558e-07
cg01453052	17	73892097	TRIM65	Body	Promoter_Associated	0.345219	0.77726	0.432041	2.11046e-07
cg06475223	18	21498693	LAMA3	Body	Unclassified	0.0966089	0.259323	0.162714	2.11314e-07
cg06505273	16	24850292				0.177096	0.547953	0.370857	2.11314e-07
cg20319926	16	685686	C16orf13	Body		0.300355	0.651318	0.350963	2.12625e-07
cg01373151	15	72613029	BRUNOL6	TSS1500	Promoter_Associated	0.170466	0.58997	0.419504	2.12702e-07
cg21549155	3	127318144	MCM2	ExonBnd		0.397299	0.839324	0.442025	2.12789e-07
cg14519252	1	41397795				0.35324	0.77423	0.42099	2.12897e-07
cg05336051	4	2813724	SH3BP2	TSS1500	Promoter_Associated	0.391657	0.735073	0.343416	2.12972e-07
cg19588399	1	27668445	SYTL1	TSS200	Promoter_Associated	0.366158	0.646218	0.280061	2.13206e-07
cg06870728	10	8095363	FLJ45983	Body	Promoter_Associated	0.143533	0.437878	0.294346	2.13519e-07
cg13409704	22	22012495			Promoter_Associated	0.0823078	0.375851	0.293544	2.13617e-07
cg13617964	11	64757939	BATF2	Body		0.355833	0.679834	0.324001	2.15022e-07
cg01456831	8	126557912				0.452747	0.739006	0.286258	2.15236e-07
cg12897991	11	23145532				0.219766	0.603498	0.383732	2.15464e-07
cg27388703	19	50004281	MIR150	TSS200	Promoter_Associated	0.519171	0.801052	0.281881	2.16008e-07
cg09829636	14	102976856	ANKRD9	TSS1500		0.152271	0.493764	0.341493	2.16008e-07
cg13877631	4	3124167	HTT	Body		0.461789	0.700617	0.238828	2.16516e-07
cg01837497	6	36006394	MAPK14	Body		0.433681	0.709672	0.275991	2.17218e-07
cg16878889	2	236923759	AGAP1	Body		0.359468	0.781585	0.422117	2.17218e-07
cg14875014	2	234262710	DGKD	TSS1500	Promoter_Associated	0.0285426	0.0605539	0.0320112	2.17386e-07
cg13876220	20	32004038	SNTA1	Body		0.309772	0.629881	0.32011	2.1783e-07
cg10106903	14	62164033	HIF1A-AS1	TSS1500		0.311002	0.727396	0.416394	2.17832e-07
cg07666998	4	8254585			Unclassified_Cell_type_specific	0.300197	0.666269	0.366072	2.18266e-07
cg05303842	3	48673523	SLC26A6	TSS1500	Promoter_Associated	0.354763	0.62916	0.274397	2.18266e-07
cg18002814	17	15406377	FAM18B2	Body	Unclassified	0.197932	0.621739	0.423807	2.19972e-07
cg21056002	5	150153918				0.434935	0.83971	0.404775	2.20325e-07
cg27102304	1	152007390	S100A11	Body	Promoter_Associated	0.30426	0.720532	0.416272	2.2081e-07
cg24032190	15	67442893	SMAD3	Body		0.139239	0.369408	0.230169	2.21205e-07
cg10649647	1	27719310	GPR3	5'UTR	Promoter_Associated	0.0333958	0.0980245	0.0646286	2.21364e-07
cg04185985	12	278049	IQSEC3	Body		0.54623	0.750432	0.204201	2.22039e-07
cg07673538	2	36824338	FEZ2	Body		0.224383	0.545728	0.321345	2.22039e-07
cg01324740	6	139305875	REPS1	Body	Promoter_Associated_Cell_type_specific	0.628291	0.809713	0.181422	2.22731e-07
cg27089226	3	195907142			Promoter_Associated	0.517578	0.78342	0.265842	2.22751e-07
cg13132440	12	54127771				0.170825	0.625115	0.454289	2.23306e-07
cg18352162	3	156848854				0.405575	0.692974	0.287399	2.23387e-07
cg14353649	10	135191496	PAOX	TSS1500		0.318717	0.556446	0.237729	2.24756e-07
cg07277869	16	69760850	NQO1	TSS1500	Promoter_Associated	0.196802	0.553939	0.357137	2.26157e-07
cg03564453	16	87755618	KLHDC4	Body		0.59916	0.872605	0.273445	2.26157e-07
cg20028519	2	10262311	RRM2	TSS1500	Promoter_Associated	0.040828	0.127523	0.0866952	2.26157e-07
cg06556337	7	75583334	POR	Body		0.585104	0.753892	0.168787	2.26344e-07
cg13339632	5	179453569	RNF130	Body		0.2403	0.53126	0.29096	2.27203e-07
cg23959119	19	42806179	PRR19	TSS200		0.0787028	0.236966	0.158263	2.2724e-07
cg24257928	8	126541362			NonGene_Associated_Cell_type_specific	0.41223	0.721613	0.309383	2.30156e-07
cg16854065	17	20944118	USP22	Body		0.243361	0.657586	0.414225	2.30771e-07
cg22880423	11	65291709	SCYL1	TSS1500		0.520671	0.753836	0.233165	2.30803e-07
cg06622286	2	55275450	RTN4	Body		0.265566	0.793505	0.527939	2.30803e-07
cg01021856	17	41985703	MPP2	TSS1500		0.0925752	0.303627	0.211051	2.30803e-07
cg04550103	2	234762281	HJURP	Body	Promoter_Associated_Cell_type_specific	0.443837	0.883301	0.439464	2.31575e-07
cg02648619	1	162005270				0.129724	0.464763	0.335039	2.31575e-07
cg10435384	11	20044039	NAV2	TSS200		0.411761	0.833536	0.421776	2.31575e-07
cg27170015	16	23689753	PLK1	TSS1500	Promoter_Associated	0.429643	0.726036	0.296393	2.31586e-07
cg20124188	17	6348200	FAM64A	5'UTR	Unclassified	0.161922	0.580527	0.418605	2.32039e-07
cg23362260	12	116625065	MED13L	Body		0.456508	0.733209	0.276701	2.32881e-07
cg06225131	19	4403593	CHAF1A	Body		0.25167	0.648948	0.397278	2.34295e-07
cg16464329	13	95923665	ABCC4	Body		0.427509	0.782739	0.355229	2.34688e-07
cg12481049	9	80048754	GNA14	Body	Unclassified	0.122889	0.343668	0.220779	2.34828e-07
cg23506746	10	75541197	CHCHD1	TSS1500		0.162702	0.447038	0.284336	2.35184e-07
cg15849872	11	1942744	TNNT3	5'UTR	Unclassified_Cell_type_specific	0.378517	0.653694	0.275177	2.35184e-07
cg14389924	17	4606729	PELP1	Body	Promoter_Associated	0.206584	0.453368	0.246784	2.35999e-07
cg24402880	4	84035837	PLAC8	1stExon	Promoter_Associated	0.510012	0.81819	0.308178	2.3801e-07
cg02956093	14	105261335	AKT1	TSS1500		0.101251	0.244707	0.143456	2.38722e-07
cg17627466	11	62676952	CHRM1	3'UTR		0.467649	0.83221	0.364562	2.39013e-07
cg23060272	3	187870863	LPP	TSS1500		0.0882756	0.329559	0.241284	2.39428e-07
cg12243045	17	72459671			Unclassified	0.434777	0.745825	0.311048	2.39598e-07
cg02316735	19	17449042	GTPBP3	Body	Promoter_Associated	0.339048	0.638197	0.299149	2.39668e-07
cg21244450	8	142386434				0.339312	0.647517	0.308204	2.39924e-07
cg08702745	13	111138063	COL4A2	Body		0.243009	0.610054	0.367044	2.40314e-07
cg19583967	14	64805944	ESR2	TSS1500	Promoter_Associated	0.258351	0.53021	0.271859	2.40314e-07
cg13667234	17	44256396	KANSL1	5'UTR		0.346447	0.639499	0.293052	2.40326e-07
cg20318096	1	31846110	FABP3	TSS200	Unclassified	0.20868	0.677367	0.468687	2.40326e-07
cg06861736	22	20918809	MED15	Body	Unclassified_Cell_type_specific	0.279557	0.524327	0.244769	2.41304e-07
cg10021364	19	54369015	MYADM	TSS1500		0.2663	0.599705	0.333405	2.42004e-07
cg01290345	17	72771944	TMEM104	TSS1500	Promoter_Associated	0.12382	0.31661	0.192789	2.4392e-07
cg10662946	15	72521975	PKM	1stExon		0.372223	0.715607	0.343384	2.44776e-07
cg14966850	17	8042840			Promoter_Associated	0.381879	0.786176	0.404297	2.4623e-07
cg21810604	7	99699701	MCM7	TSS1500	Promoter_Associated	0.0292675	0.106326	0.0770581	2.4654e-07
cg20573855	4	154456566	KIAA0922	Body		0.405425	0.599025	0.1936	2.4711e-07
cg00471989	16	30380183	TBC1D10B	Body		0.182329	0.449957	0.267628	2.47634e-07
cg13087076	10	82116405	DYDC2	TSS200	Unclassified_Cell_type_specific	0.11101	0.535276	0.424266	2.48898e-07
cg09545123	19	46142357	MIR330	TSS200	Promoter_Associated	0.184121	0.47143	0.287308	2.49203e-07
cg25028129	19	41509736	CYP2B6	Body		0.230588	0.65005	0.419462	2.49495e-07
cg14174632	2	43376592				0.332412	0.663248	0.330836	2.50421e-07
cg15922976	10	121486206	INPP5F	Body		0.114858	0.318314	0.203456	2.50421e-07
cg09990962	1	3164431	PRDM16	Body		0.112572	0.536471	0.4239	2.50573e-07
cg25646780	11	118977379	C2CD2L	TSS1500		0.155699	0.4217	0.266001	2.50831e-07
cg08583763	5	177633050	HNRNPAB	Body		0.0336466	0.227631	0.193985	2.50831e-07
cg23999970	5	110866313	STARD4-AS1	Body	Unclassified_Cell_type_specific	0.272744	0.662288	0.389544	2.51101e-07
cg26340409	22	21997331	SDF2L1	Body	Promoter_Associated	0.0624302	0.494122	0.431692	2.51152e-07
cg26456997	19	6482169	DENND1C	TSS1500	Promoter_Associated_Cell_type_specific	0.0693711	0.223186	0.153815	2.51944e-07
cg07735220	2	65280591			Unclassified	0.355984	0.61156	0.255577	2.51944e-07
cg05282030	20	35947832				0.546586	0.768272	0.221687	2.52699e-07
cg04852518	3	52272496	TWF2	Body	Unclassified	0.14006	0.406458	0.266398	2.52699e-07
cg25507226	7	157190734	DNAJB6	Body	Unclassified	0.244314	0.505015	0.260701	2.53173e-07
cg06243458	20	17679422	BANF2	TSS1500		0.257837	0.561537	0.303699	2.53173e-07
cg04172049	17	47931091				0.335694	0.692459	0.356765	2.54472e-07
cg27096253	19	42807066	PAFAH1B3	TSS1500	Promoter_Associated	0.100772	0.345243	0.244471	2.54886e-07
cg14530392	2	182741612				0.373812	0.672599	0.298788	2.56265e-07
cg14174221	21	43835592	UBASH3A	Body	Promoter_Associated	0.334461	0.705396	0.370936	2.57349e-07
cg24672049	2	172378574	CYBRD1	TSS1500		0.224552	0.554119	0.329567	2.57349e-07
cg16143430	14	62164194	HIF1A	TSS200		0.32715	0.799432	0.472282	2.57507e-07
cg26203861	1	201858661	SHISA4	Body	Unclassified_Cell_type_specific	0.228799	0.581254	0.352455	2.57853e-07
cg19596227	3	53191480			Unclassified_Cell_type_specific	0.302438	0.531975	0.229537	2.59192e-07
cg17518809	3	189508674	TP63	Body		0.355156	0.813791	0.458635	2.60277e-07
cg21248520	16	770192	FAM173A	TSS1500		0.345385	0.603229	0.257843	2.61416e-07
cg19595530	5	124057960	ZNF608	Body		0.434346	0.729464	0.295118	2.61489e-07
cg16294338	1	28286824	XKR8	1stExon	Promoter_Associated	0.0659712	0.131902	0.0659303	2.61648e-07
cg09403155	1	176435886	PAPPA2	5'UTR		0.353393	0.762747	0.409354	2.62496e-07
cg23557545	6	11009768	ELOVL2	Body		0.255053	0.54221	0.287158	2.62496e-07
cg00517855	8	146016408	RPL8	Body		0.296228	0.612412	0.316185	2.63224e-07
cg11887214	11	64527417	PYGM	1stExon	Unclassified	0.528236	0.809632	0.281396	2.63377e-07
cg00332070	1	109728545	KIAA1324	TSS1500		0.527875	0.76227	0.234395	2.63377e-07
cg17460386	1	207095668	FAIM3	5'UTR	Unclassified	0.627477	0.823016	0.195539	2.63764e-07
cg19984681	3	64479957				0.287275	0.666802	0.379527	2.63974e-07
cg16710146	1	247496575				0.467109	0.88715	0.420041	2.64481e-07
cg03883568	22	38859382				0.149536	0.43752	0.287984	2.64481e-07
cg11256607	1	58716306	DAB1	TSS200		0.0621939	0.269518	0.207324	2.6485e-07
cg13155039	1	236118040			Unclassified	0.360921	0.78301	0.422088	2.66526e-07
cg26646117	8	8783632				0.425586	0.771968	0.346382	2.66678e-07
cg02996903	2	43281713				0.432846	0.758987	0.326142	2.66678e-07
cg03789719	8	124194244	FAM83A	5'UTR		0.478272	0.674349	0.196077	2.67219e-07
cg14995562	22	38714166	CSNK1E	TSS200		0.357418	0.662913	0.305495	2.68248e-07
cg01420517	1	204119195	ETNK2	5'UTR		0.704284	0.834114	0.12983	2.6827e-07
cg03822181	8	95909409				0.122564	0.34416	0.221596	2.68573e-07
cg23850205	19	7967913	MAP2K7	TSS1500	Promoter_Associated	0.22271	0.558214	0.335504	2.68974e-07
cg09056317	19	36607008	TBCB	Body		0.360183	0.674374	0.314191	2.69591e-07
cg23991636	7	23507657	IGF2BP3	Body		0.0657045	0.277518	0.211814	2.70618e-07
cg18733548	17	77766817				0.206968	0.569552	0.362583	2.71967e-07
cg23815702	3	52869738	MUSTN1	TSS1500		0.495464	0.700883	0.205419	2.72139e-07
cg01859195	12	64845239	TBK1	TSS1500		0.125416	0.374799	0.249383	2.72139e-07
cg15042460	11	63994295	TRPT1	TSS1500	Promoter_Associated	0.20974	0.588466	0.378726	2.73249e-07
cg24068229	19	39523395	FBXO27	TSS200		0.303523	0.75413	0.450607	2.73809e-07
cg16144222	19	14224949	PRKACA	1stExon		0.415856	0.588007	0.172151	2.73809e-07
cg18033594	11	75537636	UVRAG	Body		0.233528	0.482843	0.249315	2.74369e-07
cg18178010	6	32055629	TNXB	Body	Unclassified	0.0630695	0.344206	0.281136	2.74736e-07
cg09121269	14	74181427	PNMA1	TSS1500	Promoter_Associated	0.0426746	0.206881	0.164206	2.75009e-07
cg02784102	1	206317510	CTSE	5'UTR		0.222533	0.610721	0.388188	2.75024e-07
cg19229737	9	124375893	DAB2IP	Body		0.304053	0.499733	0.19568	2.75024e-07
cg06524120	15	77841106				0.375425	0.587092	0.211667	2.75115e-07
cg18625738	1	110448986			Promoter_Associated	0.500042	0.750785	0.250743	2.76157e-07
cg25501422	2	121108133	INHBB	3'UTR	Unclassified_Cell_type_specific	0.341867	0.624193	0.282327	2.76195e-07
cg16701852	16	85983741				0.394843	0.721651	0.326808	2.76659e-07
cg27335892	17	66316627	ARSG	Body		0.570333	0.801834	0.231501	2.77168e-07
cg13326482	4	84141014			Promoter_Associated	0.180938	0.44583	0.264892	2.78658e-07
cg25510201	5	175980531	PCDH24	5'UTR		0.540602	0.770184	0.229582	2.81023e-07
cg07142406	3	189791243	P3H2	Body		0.356856	0.725206	0.368349	2.82401e-07
cg07723114	6	31864706	EHMT2	Body	Promoter_Associated	0.182712	0.382382	0.199671	2.8329e-07
cg04039144	16	56566831				0.503353	0.813819	0.310465	2.8524e-07
cg01333432	20	48938067	LINC01271	TSS200		0.358259	0.687159	0.3289	2.85319e-07
cg18879828	11	46942432			Unclassified	0.541976	0.800503	0.258527	2.85319e-07
cg01533183	19	2457236	LMNB2	TSS1500	Promoter_Associated	0.311912	0.604689	0.292777	2.85476e-07
cg10042529	14	90866143	CALM1	Body	Promoter_Associated	0.136799	0.49384	0.357041	2.85845e-07
cg22191629	3	38323636				0.493808	0.804318	0.31051	2.85973e-07
cg11421255	15	60690974	ANXA2	TSS1500		0.149799	0.610509	0.46071	2.86818e-07
cg23493132	19	54370796	MYADM	TSS1500	Promoter_Associated	0.120936	0.561775	0.440839	2.86818e-07
cg16485385	16	67881857	NUTF2	5'UTR		0.0762778	0.292558	0.21628	2.86852e-07
cg15827681	7	98029274	BAIAP2L1	Body		0.337989	0.817068	0.479079	2.87017e-07
cg06176214	11	67183445	CARNS1	5'UTR		0.387788	0.62714	0.239352	2.87017e-07
cg21513437	17	39678107				0.270196	0.519781	0.249585	2.87757e-07
cg27187572	5	131092838	FNIP1	Body		0.352474	0.566498	0.214024	2.88174e-07
cg25974881	16	89423869	ANKRD11	Body		0.287824	0.674958	0.387134	2.88844e-07
cg08722675	4	8412549	ACOX3	Body		0.379456	0.755131	0.375674	2.89639e-07
cg18064256	19	45905621	PPP1R13L	5'UTR	Unclassified	0.424846	0.726171	0.301326	2.89971e-07
cg02950911	10	32439864			Unclassified_Cell_type_specific	0.0790088	0.316719	0.23771	2.90261e-07
cg12914509	8	118719142				0.340319	0.763794	0.423475	2.90261e-07
cg01133720	5	137941127			Unclassified_Cell_type_specific	0.413231	0.73262	0.319389	2.90314e-07
cg12160637	1	40105706	HEYL	TSS1500	Unclassified_Cell_type_specific	0.0898836	0.336809	0.246925	2.9115e-07
cg16993213	1	6051358	NPHP4	5'UTR		0.23918	0.543622	0.304442	2.9148e-07
cg07547279	7	151433873	PRKAG2	TSS1500		0.209534	0.647885	0.438351	2.91682e-07
cg09730500	16	57662690	GPR56	5'UTR		0.337603	0.715095	0.377493	2.91852e-07
cg24309263	8	9160645				0.327737	0.639233	0.311497	2.92547e-07
cg24510179	19	41827894	CCDC97	Body		0.322084	0.632905	0.310821	2.92929e-07
cg02461863	4	124339575				0.421967	0.729132	0.307165	2.94503e-07
cg09920742	3	129318654	PLXND1	Body		0.518839	0.764038	0.245199	2.94722e-07
cg15844419	21	46850665	COL18A1	Body		0.413724	0.812381	0.398658	2.94722e-07
cg00930615	15	60690667	ANXA2	TSS1500		0.169133	0.713511	0.544378	2.94778e-07
cg22066686	7	47534368	TNS3	5'UTR		0.246578	0.694297	0.447718	2.95389e-07
cg16070272	2	216814839	MREG	Body	Unclassified_Cell_type_specific	0.229437	0.445896	0.216459	2.96502e-07
cg11267431	22	38073001	LGALS1	Body	Promoter_Associated	0.356441	0.730229	0.373787	2.96512e-07
cg07679836	6	33548423	BAK1	TSS1500	Promoter_Associated	0.294807	0.70345	0.408643	2.96512e-07
cg26596719	7	142986429	CASP2	Body	NonGene_Associated	0.346002	0.740202	0.3942	2.97021e-07
cg06399971	19	6502557	TUBB4	TSS1500	Unclassified	0.208039	0.455496	0.247458	2.97021e-07
cg23246149	15	70632371				0.516324	0.769287	0.252962	2.97021e-07
cg12828399	6	18502061				0.403801	0.733952	0.330151	2.97388e-07
cg12902625	11	64527603	PYGM	1stExon	Unclassified	0.261569	0.46296	0.201391	2.98226e-07
cg16983508	16	20416684	PDILT	TSS1500		0.572305	0.784239	0.211933	2.98226e-07
cg06257561	12	50445403				0.473839	0.76049	0.286651	2.99235e-07
cg22028698	6	24229032	DCDC2	Body		0.248289	0.699313	0.451024	2.99235e-07
cg16302147	6	5094765	LOC100129461	Body		0.53191	0.781689	0.249779	2.99385e-07
cg18389639	10	97049610	PDLIM1	Body	Unclassified_Cell_type_specific	0.278339	0.631688	0.353349	2.99385e-07
cg21998339	12	113796846	PLBD2	Body	Promoter_Associated	0.0665558	0.285521	0.218965	2.99385e-07
cg25596289	17	10741383	PIRT	1stExon	Unclassified_Cell_type_specific	0.392657	0.672287	0.27963	3.0055e-07
cg16337424	17	2300238	MNT	Body	Unclassified_Cell_type_specific	0.163826	0.618518	0.454692	3.00985e-07
cg09279417	22	39759966	SYNGR1	TSS1500		0.286814	0.476043	0.189229	3.01864e-07
cg21893987	6	155281938				0.432964	0.761448	0.328484	3.01883e-07
cg14479377	9	138742730	CAMSAP1	Body		0.504879	0.71791	0.213031	3.03065e-07
cg21685138	17	9195676	STX8	Body	Unclassified	0.0874874	0.330211	0.242723	3.0324e-07
cg27052582	20	37062821	SNORA71D	TSS200		0.131785	0.495937	0.364152	3.0324e-07
cg02457623	1	203599089	ATP2B4	5'UTR	Promoter_Associated	0.0928703	0.424063	0.331192	3.03636e-07
cg14435587	2	208695818	PLEKHM3	Body		0.576135	0.933478	0.357343	3.03941e-07
cg00588853	16	29624485	SLC7A5P1	Body	Promoter_Associated	0.0924735	0.458038	0.365565	3.03963e-07
cg10945656	19	9964112				0.499388	0.901153	0.401766	3.05039e-07
cg02030219	16	1958654			Unclassified_Cell_type_specific	0.352797	0.680674	0.327877	3.05112e-07
cg06207682	10	99497748	ZFYVE27	TSS1500	Promoter_Associated	0.165848	0.424295	0.258446	3.05965e-07
cg04257263	16	127088	MPG	5'UTR		0.496162	0.757077	0.260916	3.06117e-07
cg27512850	14	76776687				0.215922	0.530244	0.314321	3.06117e-07
cg20890989	2	223574238	MOGAT1	Body		0.154548	0.607862	0.453314	3.06257e-07
cg10822437	22	39683204			Unclassified_Cell_type_specific	0.442646	0.700161	0.257515	3.06959e-07
cg14242246	2	27434262	C2orf28	TSS1500		0.0854814	0.312012	0.226531	3.06959e-07
cg19033712	1	206859997	MAPKAPK2	Body	Promoter_Associated	0.261019	0.647885	0.386866	3.07648e-07
cg00245192	3	127541455	MGLL	5'UTR		0.0160341	0.240648	0.224614	3.10656e-07
cg05954702	15	75931857	IMP3	3'UTR	Promoter_Associated	0.0292064	0.241266	0.21206	3.11492e-07
cg01532875	1	113753093				0.410438	0.74779	0.337351	3.12143e-07
cg10213821	7	99005134	BUD31	TSS1500		0.314145	0.70923	0.395084	3.12544e-07
cg11246656	16	87573827				0.524312	0.861982	0.33767	3.13049e-07
cg05498503	6	143224021	HIVEP2	5'UTR	Unclassified	0.0982957	0.453419	0.355124	3.13098e-07
cg00509772	20	32273129	E2F1	Body	Promoter_Associated	0.582672	0.815796	0.233124	3.13235e-07
cg13924015	9	107911118				0.43283	0.772057	0.339228	3.1366e-07
cg04119625	12	6539690				0.317225	0.683716	0.366492	3.14299e-07
cg09617993	16	3239294			Unclassified	0.0475373	0.0972117	0.0496744	3.14717e-07
cg07003353	6	28103388	ZSCAN16-AS1	Body		0.100999	0.303987	0.202988	3.14737e-07
cg25039219	3	8754384				0.0991863	0.27921	0.180024	3.14737e-07
cg03017653	1	231115871	TTC13	TSS1500		0.38711	0.721355	0.334245	3.15276e-07
cg11377695	7	95138726	ASB4	Body		0.259978	0.646607	0.386629	3.1581e-07
cg21581873	1	204329307	PLEKHA6	TSS1500		0.41382	0.66333	0.24951	3.1581e-07
cg19225755	6	132539768				0.218857	0.583651	0.364794	3.16228e-07
cg21416237	17	39970091	FKBP10	Body	Unclassified_Cell_type_specific	0.488093	0.814056	0.325963	3.16228e-07
cg00261592	5	149659812	CAMK2A	Body		0.347642	0.652887	0.305245	3.16257e-07
cg08779305	16	14380039			Promoter_Associated	0.0416896	0.171303	0.129614	3.16444e-07
cg20128099	8	37621215	PROSC	Body		0.498096	0.83449	0.336394	3.17635e-07
cg22378874	10	120997329	GRK5	Body		0.537516	0.761172	0.223656	3.17974e-07
cg09966972	7	119360782	LVCAT5	Body		0.208231	0.644535	0.436304	3.18375e-07
[truncated: 2 more rows]

## Sheet: S. Data S3
Supplementary Data S3. The 1,000 most differentially methylated CpG probes between clusters E1 and E2.
Probe ID	Chromosome	Position	Gene name	Positional relationship to the gene	Regulatory feature	Average beta value in cluster E1	Average beta value in cluster E2	Beta value difference	Adjusted p-value
cg07942120	19	4328340	STAP2	Body	Unclassified	0.0642447	0.611381	0.547136	3.03e-07
cg06982544	1	150254546	C1orf51	TSS1500	Promoter_Associated	0.117058	0.644054	0.526996	2.01e-06
cg07916884	1	150254529	C1orf51	TSS1500	Promoter_Associated	0.0871542	0.470137	0.382983	8.17e-06
cg10055771	1	150254869	C1orf51	TSS1500	Promoter_Associated	0.0540986	0.571937	0.517839	8.17e-06
cg14263858	19	4328745	STAP2	Body	Unclassified	0.102842	0.601122	0.49828	8.17e-06
cg09422450	16	79623618		IGR	Unclassified_Cell_type_specific	0.136699	0.63437	0.497671	8.86e-06
cg04317962	16	79623625		IGR	Unclassified_Cell_type_specific	0.0999519	0.619365	0.519413	1.01e-05
cg25528916	19	4328818	STAP2	Body	Unclassified	0.115249	0.656712	0.541463	1.01e-05
cg05057634	17	74865178	MGAT5B	1stExon		0.0772149	0.40708	0.329865	1.69e-05
cg06776703	19	4328759	STAP2	Body	Unclassified	0.1381	0.643543	0.505443	2.04e-05
cg24978679	1	150254867	CIART	TSS1500	Promoter_Associated	0.0689421	0.603124	0.534182	3.07e-05
cg14644001	6	32116653	PRRT1	3'UTR		0.147519	0.620735	0.473216	4.12e-05
cg16713262	16	79623751		IGR	Unclassified_Cell_type_specific	0.0564645	0.512024	0.455559	4.12e-05
cg21831898	1	150254439	C1orf51	TSS1500	Promoter_Associated	0.141552	0.616826	0.475274	9.33e-05
cg12374506	12	49728243	C1QL4	Body		0.482837	0.822842	0.340005	9.33e-05
cg08491091	1	175791862		IGR		0.745059	0.331246	-0.413813	0.000102995
cg25715539	21	34258875		IGR	Unclassified_Cell_type_specific	0.653915	0.321519	-0.332396	0.000107442
cg13870102	1	33772519		IGR		0.167517	0.504528	0.337011	0.000107442
cg05764839	6	32118298	PRRT1	Body		0.446617	0.731705	0.285089	0.000125804
cg05000331	16	79623678		IGR	Unclassified_Cell_type_specific	0.0969522	0.577638	0.480686	0.000138374
cg18487723	1	150255152	CIART	5'UTR	Promoter_Associated	0.173006	0.634566	0.46156	0.000138374
cg01503065	4	155411806	DCHS2	1stExon	Unclassified	0.125088	0.496571	0.371482	0.000151042
cg10034578	16	34445785		IGR		0.587593	0.240165	-0.347428	0.000156234
cg04130625	5	7384548		IGR		0.729192	0.38243	-0.346762	0.00016199
cg21212713	9	137709429	COL5A1	Body		0.800347	0.467661	-0.332686	0.00016199
cg21398794	6	32118432	PRRT1	Body		0.226543	0.547826	0.321284	0.00016199
cg05665882	1	181429984		IGR		0.762078	0.293772	-0.468306	0.00016199
cg16966315	7	149112318		IGR		0.22196	0.692713	0.470753	0.00016199
cg15490715	6	29521568		IGR		0.155141	0.666882	0.511741	0.00016199
cg11213690	7	149112402		IGR		0.225274	0.704684	0.47941	0.00019773
cg24738592	19	50037018	RCN3	Body	Unclassified	0.245057	0.619211	0.374153	0.00023364
cg08496100	14	103655428	LINC00605	TSS200	Unclassified	0.240773	0.615786	0.375013	0.00023364
cg18011143	16	4524523	NMRAL1	5'UTR	Promoter_Associated	0.0974529	0.578186	0.480733	0.00023364
cg16969368	17	57642752	DHX40	TSS200	Unclassified	0.14983	0.495977	0.346147	0.00023364
cg07702853	1	150254280	C1orf51	TSS1500	Promoter_Associated	0.206479	0.69811	0.491631	0.00023364
cg16656286	17	4981603	ZFP3	TSS200	Promoter_Associated	0.110996	0.465737	0.354741	0.000236206
cg20407267	10	130009175		IGR	Promoter_Associated	0.239143	0.483135	0.243993	0.000244349
cg25558087	17	80346039		IGR		0.80777	0.439655	-0.368115	0.000244349
cg10215274	1	153320663	PGLYRP4	5'UTR		0.725854	0.311567	-0.414287	0.000280896
cg10639029	5	151946019		IGR		0.695376	0.352738	-0.342638	0.000325047
cg19269530	2	217541301	IGFBP5	3'UTR		0.680922	0.402271	-0.278651	0.000325047
cg02925367	6	32116905	PRRT1	3'UTR	Unclassified_Cell_type_specific	0.207724	0.651045	0.443321	0.000327778
cg20643029	21	37915044	CLDN14	TSS200	Unclassified_Cell_type_specific	0.566454	0.787197	0.220744	0.000361858
cg08769634	16	71657362		IGR		0.663142	0.294209	-0.368933	0.000361858
cg00920130	5	169694350	LCP2	Body	Unclassified_Cell_type_specific	0.334664	0.0976671	-0.236997	0.000361858
cg19690984	6	29521631		IGR		0.206567	0.681428	0.474861	0.000361858
cg03334538	1	161979801	OLFML2B	Body		0.782387	0.473403	-0.308985	0.000361858
cg14757228	6	32116858	PRRT1	3'UTR	Unclassified_Cell_type_specific	0.26851	0.680105	0.411596	0.000370249
cg27124856	16	31499881	SLC5A2	Body		0.313491	0.632049	0.318559	0.000388233
cg08835113	7	96650192	DLX5	Body	Unclassified_Cell_type_specific	0.200839	0.749233	0.548393	0.000388233
cg18892212	16	31499991	SLC5A2	Body		0.449947	0.790584	0.340637	0.000388233
cg11945824	6	32116963	PRRT1	3'UTR	Unclassified_Cell_type_specific	0.425766	0.806714	0.380948	0.000388233
cg24127861	14	24640947	REC8	TSS1500	Promoter_Associated	0.195053	0.383009	0.187956	0.000388233
cg04961235	7	4901628	PAPOLB	TSS200		0.226949	0.570192	0.343243	0.000388233
cg21307424	19	54057899	ZNF331	TSS1500	Unclassified	0.61121	0.740324	0.129114	0.000388233
cg26249873	10	25465430	LOC100128811	TSS1500		0.0481671	0.291141	0.242974	0.000388233
cg23548612	4	1043540		IGR		0.791614	0.584225	-0.207389	0.000388233
cg26335476	12	50355618	LOC101927318	Body	Unclassified_Cell_type_specific	0.236393	0.666061	0.429668	0.000388233
cg16211189	5	83491504	EDIL3	Body		0.808317	0.439479	-0.368838	0.000388233
cg02942614	17	80642387	RAB40B	Body		0.713902	0.364177	-0.349724	0.000388233
cg14320054	9	110228269		IGR	Unclassified	0.110386	0.564941	0.454555	0.000388233
cg15339231	7	96650407	DLX5	Body	Unclassified_Cell_type_specific	0.201526	0.697726	0.4962	0.000388233
cg06230599	16	12011342	GSPT1	TSS1500		0.777941	0.672572	-0.105369	0.000388233
cg27212394	2	199057394		IGR		0.783611	0.38255	-0.401061	0.000403175
cg03113572	19	54057415	ZNF331	5'UTR	Unclassified	0.74688	0.897	0.15012	0.000404862
cg22305167	6	29521420		IGR		0.201099	0.696609	0.495511	0.000404862
cg24932312	5	57232025		IGR		0.728351	0.322107	-0.406244	0.000404862
cg17619842	2	186073606		IGR		0.615469	0.276721	-0.338747	0.000404862
cg26950475	13	47407782	HTR2A	3'UTR		0.814514	0.648534	-0.16598	0.00043441
cg01670306	8	38508658		IGR		0.405615	0.67113	0.265515	0.00043441
cg02009303	15	82401294		IGR	Unclassified	0.880094	0.650777	-0.229317	0.00043441
cg08982961	2	227476235		IGR		0.472321	0.207352	-0.264969	0.000450232
cg13985784	9	25678015	TUSC1	1stExon		0.126646	0.458125	0.33148	0.000450232
cg18912847	20	57616897	SLMO2	Body	Promoter_Associated_Cell_type_specific	0.864307	0.60382	-0.260486	0.00046036
cg21348031	5	128927438	ADAMTS19	Body		0.465594	0.163263	-0.30233	0.000463375
cg26333652	5	2750758	IRX2	Body		0.208042	0.635377	0.427335	0.000467823
cg19872036	20	291101		IGR	Unclassified	0.105493	0.551676	0.446183	0.00047248
cg09177106	11	69451645		IGR	Unclassified_Cell_type_specific	0.142068	0.657436	0.515368	0.000502148
cg15219228	6	35479628	TULP1	Body		0.210455	0.630458	0.420003	0.000502148
cg06675248	17	5019611	ZNF232	5'UTR	Unclassified_Cell_type_specific	0.225714	0.564314	0.338601	0.000508116
cg10726445	13	76336809	LMO7	5'UTR	Promoter_Associated	0.317069	0.121483	-0.195586	0.000508116
cg14531663	6	32116933	PRRT1	3'UTR	Unclassified_Cell_type_specific	0.146507	0.547027	0.40052	0.000508116
cg00672689	13	33924927	STARD13	Body		0.188864	0.737229	0.548366	0.000510125
cg12426652	21	37915056	CLDN14	TSS200	Unclassified_Cell_type_specific	0.497061	0.779041	0.28198	0.000512546
cg22849665	6	32118375	PRRT1	Body		0.399037	0.705928	0.306892	0.000512546
cg23418339	14	103655424		IGR	Unclassified	0.174559	0.541795	0.367236	0.000512786
cg07323141	2	239140169	LOC151174	Body	Unclassified_Cell_type_specific	0.10258	0.359392	0.256812	0.000512786
cg18181363	1	2766788		IGR		0.820816	0.566198	-0.254618	0.000512786
cg07586435	1	44031177	PTPRF	Body	Unclassified_Cell_type_specific	0.808367	0.924618	0.116251	0.000512786
cg20377305	7	96650668	DLX5	Body	Unclassified_Cell_type_specific	0.197353	0.687608	0.490255	0.000512786
cg04832767	7	96632841	DLX6AS	Body		0.144226	0.545319	0.401093	0.000512786
cg06259248	1	150255155	CIART	5'UTR	Promoter_Associated	0.229276	0.655022	0.425745	0.000512786
cg26714735	1	152062131	TCHHL1	TSS1500		0.533847	0.167102	-0.366745	0.000512786
cg03326059	11	13690160	FAR1	TSS200	Promoter_Associated	0.11324	0.484844	0.371604	0.000522178
cg08278731	16	882925		IGR		0.92166	0.643819	-0.27784	0.000523517
cg04630292	6	32116994	PRRT1	3'UTR		0.288499	0.620207	0.331708	0.000523517
cg23094674	1	204329186	PLEKHA6	TSS200		0.540786	0.728562	0.187776	0.000523548
cg10414860	1	170054435		IGR		0.49501	0.16615	-0.32886	0.000523846
cg18726844	20	56516649		IGR		0.3817	0.148095	-0.233605	0.000523903
cg10063637	16	4524514	NMRAL1	5'UTR	Promoter_Associated	0.157228	0.593863	0.436635	0.000545664
cg26884667	2	26828219	CIB4	Body	Unclassified	0.654738	0.282663	-0.372075	0.000563335
cg04713275	8	116645221	TRPS1	Body		0.734661	0.410411	-0.32425	0.000563335
cg12696328	1	227729680		IGR	Unclassified	0.307486	0.671301	0.363815	0.000563335
cg21224778	1	158300839	CD1B	Body		0.645469	0.315194	-0.330275	0.000567082
cg26285109	4	20423424	SLIT2	Body		0.624808	0.256541	-0.368267	0.000583179
cg12396523	8	116680127	TRPS1	5'UTR		0.231161	0.579301	0.34814	0.000583179
cg25715134	19	13614358	CACNA1A	Body		0.76482	0.443707	-0.321113	0.000607046
cg06695115	20	43852844	SEMG2	3'UTR		0.687453	0.31684	-0.370613	0.000607046
cg17448336	3	147141588		IGR		0.260687	0.669098	0.408411	0.000607046
cg14824495	17	7492801	SOX15	1stExon	Unclassified	0.231769	0.573997	0.342229	0.000607046
cg04340894	16	31500246	SLC5A2	Body		0.38649	0.588357	0.201866	0.000607046
cg06087185	6	29521499		IGR		0.197797	0.664447	0.466649	0.00060878
cg22742060	2	140126832		IGR		0.578139	0.239184	-0.338954	0.000619978
cg01763705	21	19985286	LOC101927797	Body		0.761122	0.418734	-0.342388	0.000628467
cg12551529	19	54057916	ZNF331	TSS1500	Unclassified	0.600843	0.785519	0.184675	0.000628467
cg01887280	7	38441666	AMPH	Body		0.594912	0.26008	-0.334832	0.000628467
cg03409187	6	29521624		IGR		0.176677	0.682911	0.506234	0.000646405
cg09479389	19	14016729	C19orf57	5'UTR	Promoter_Associated	0.27605	0.668936	0.392886	0.000646405
cg22282877	19	52800469	ZNF480	5'UTR	Promoter_Associated	0.128925	0.18572	0.0567942	0.000648523
cg15818307	6	29521430		IGR		0.178393	0.606349	0.427956	0.000648523
cg17975020	5	144761285		IGR		0.680586	0.343231	-0.337355	0.000648523
cg13077865	8	105655901		IGR		0.697892	0.310605	-0.387287	0.000648523
cg19052946	5	127999440		IGR		0.561497	0.259857	-0.30164	0.000648523
cg04012924	11	13690702	FAR1	5'UTR	Promoter_Associated	0.0879706	0.42905	0.341079	0.000648523
cg09615830	12	82021323	PPFIA2	Body		0.628923	0.298289	-0.330635	0.000648523
cg03494487	20	24217796		IGR		0.50848	0.176897	-0.331583	0.000648523
cg09203111	4	169770398	PALLD	5'UTR		0.623973	0.758438	0.134465	0.000648523
cg18324583	5	142975083		IGR		0.42422	0.19339	-0.23083	0.000648523
cg00370229	6	29521602		IGR		0.172589	0.684394	0.511806	0.000648523
cg09878137	1	186011539	HMCN1	Body		0.528609	0.232519	-0.29609	0.000648523
cg15197583	15	69320701	MIR548H4	Body		0.659352	0.316004	-0.343348	0.000648523
cg21834061	6	29521162		IGR	Unclassified_Cell_type_specific	0.264314	0.700729	0.436416	0.000653845
cg04188510	5	169187197	DOCK2	Body		0.657126	0.327105	-0.330021	0.000653845
cg13058697	2	216945999	TMEM169	TSS1500		0.275831	0.100668	-0.175164	0.000653845
cg25714012	20	31785695	BPIFA4P	Body		0.549699	0.238077	-0.311623	0.000653845
cg04744093	17	75791881		IGR		0.705325	0.429266	-0.276059	0.000657039
cg21046148	5	72731905		IGR		0.0966763	0.423568	0.326892	0.000666086
cg27067781	6	32116853	PRRT1	3'UTR	Unclassified_Cell_type_specific	0.462695	0.840675	0.37798	0.000666086
cg01268431	2	31450650		IGR		0.665905	0.38985	-0.276055	0.000666086
cg00154357	3	147111280	ZIC4	Body	NonGene_Associated	0.124314	0.524842	0.400529	0.00066682
cg07717903	5	140753536	PCDHGA4	Body		0.381769	0.739161	0.357392	0.00066682
cg19381797	14	99624600		IGR		0.618217	0.382903	-0.235314	0.00066682
cg03595286	9	110228216		IGR	Unclassified	0.131588	0.580212	0.448624	0.00066682
cg20292636	1	204328377	PLEKHA6	5'UTR		0.600227	0.740782	0.140555	0.000673334
cg13482990	2	140582839		IGR		0.618217	0.261099	-0.357118	0.000673334
cg15031661	1	240256603	FMN2	1stExon		0.103766	0.33459	0.230824	0.000673334
cg11732630	20	5414172	LINC00658	Body		0.613156	0.303201	-0.309955	0.000673334
cg23248452	5	9631117	TAS2R1	TSS1500		0.634718	0.289882	-0.344836	0.000673334
cg22762215	6	29521272		IGR	Unclassified_Cell_type_specific	0.255872	0.653274	0.397402	0.000673334
cg00319034	6	162670883	PARK2	Body		0.479997	0.195663	-0.284334	0.000673334
cg06883126	5	140457585		IGR		0.355567	0.69976	0.344193	0.000673334
cg20723129	6	29521501		IGR		0.281763	0.787531	0.505768	0.000673334
cg24736167	19	15828575		IGR		0.689925	0.4011	-0.288824	0.000680163
cg01464052	1	150255137	C1orf51	TSS200	Promoter_Associated	0.137349	0.486731	0.349382	0.000682676
cg16410943	10	127690353	FANK1	Body		0.757612	0.394713	-0.362899	0.000697542
cg13826191	6	121863966		IGR		0.726761	0.415363	-0.311398	0.000697542
cg18482656	5	180167965	OR2Y1	TSS1500		0.724963	0.384379	-0.340584	0.000697542
cg08395122	5	140800983	PCDHGA4	Body	NonGene_Associated	0.309533	0.588621	0.279088	0.000697542
cg13300273	1	200842890	GPR25	1stExon	Unclassified_Cell_type_specific	0.387394	0.787957	0.400563	0.000701889
cg21717601	17	60936781	MIR548W	Body		0.584676	0.282399	-0.302277	0.000708921
cg11618529	19	58952108	ZNF132	TSS1500	Promoter_Associated	0.286776	0.627567	0.340791	0.00070942
cg02961707	19	7927974	EVI5L	Body		0.351606	0.750604	0.398998	0.00070942
cg08423443	20	56621504		IGR		0.514734	0.177166	-0.337568	0.00070942
cg15114474	11	69451412		IGR		0.0582847	0.45079	0.392505	0.00070942
cg03621279	5	140009	PLEKHG4B	TSS1500		0.8191	0.618605	-0.200496	0.00070942
cg21522892	4	100555199		IGR		0.912587	0.663056	-0.249531	0.000710498
cg08949799	14	60982273		IGR		0.120384	0.44002	0.319636	0.000721942
cg15732768	7	96651537	DLX5	Body		0.170928	0.586833	0.415905	0.000721942
cg23247281	17	60937887	MIR548W	Body		0.553215	0.271246	-0.281969	0.000721942
cg12191789	6	75856256	COL12A1	Body		0.591565	0.245506	-0.346059	0.000721942
cg07107916	1	212457424	PPP2R5A	TSS1500	Unclassified_Cell_type_specific	0.675944	0.26474	-0.411204	0.000721942
cg09205920	6	29521506		IGR		0.253312	0.765879	0.512567	0.000722825
cg19340420	19	50037079	RCN3	Body	Unclassified	0.436754	0.857198	0.420444	0.000725176
cg20463298	1	185736719	HMCN1	Body		0.687145	0.317959	-0.369186	0.000725176
cg01915989	5	158945422		IGR		0.774675	0.424608	-0.350067	0.000725176
cg02593581	11	119414831		IGR		0.761989	0.403908	-0.358081	0.000725176
cg22268510	6	32118420	PRRT1	Body		0.451215	0.747532	0.296316	0.00072624
cg25825506	7	96626659	DLX6AS	Body		0.239732	0.651392	0.41166	0.00072624
cg03978242	17	40822497	PLEKHH3	Body		0.513117	0.746904	0.233788	0.00072624
cg07761840	2	178036233		IGR		0.704858	0.826638	0.12178	0.00072624
cg13120534	14	50063923	PPIL5	TSS1500		0.807192	0.468074	-0.339118	0.00072624
cg22558685	1	212894643		IGR		0.54506	0.189386	-0.355673	0.00072624
cg21762610	2	210655030	UNC80	Body		0.438607	0.14272	-0.295887	0.000732209
cg13641185	6	29521143		IGR	Unclassified_Cell_type_specific	0.235576	0.688311	0.452735	0.000732209
cg07512814	19	11203661	LDLR	Body	Gene_Associated_Cell_type_specific	0.36915	0.138315	-0.230835	0.000739746
cg12217400	6	29521604		IGR		0.10076	0.473855	0.373095	0.000749442
cg01199321	5	169694363	LCP2	Body	Unclassified_Cell_type_specific	0.419938	0.167861	-0.252077	0.000751948
cg27466845	11	64397734	NRXN2	Body		0.347471	0.696204	0.348733	0.000757985
cg00578917	21	27945542	CYYR1	1stExon		0.174823	0.486297	0.311474	0.000757985
cg02252421	5	127914655		IGR		0.44082	0.143979	-0.296841	0.000763152
cg12413837	20	56252915	PMEPA1	5'UTR		0.66287	0.273587	-0.389283	0.000763152
cg21096922	1	247565553		IGR		0.674766	0.330549	-0.344218	0.000763152
cg23791718	8	60034928		IGR		0.620016	0.259706	-0.360311	0.000763152
cg21069434	2	2192072	MYT1L	5'UTR		0.642241	0.366449	-0.275792	0.000763152
cg18707365	1	192414841		IGR		0.379472	0.143967	-0.235505	0.000763152
cg03220452	9	121501343		IGR		0.751102	0.335058	-0.416044	0.000763152
cg17252697	19	38754707	SPINT2	TSS1500	Unclassified	0.514493	0.757969	0.243476	0.000763152
cg26849331	6	32116216	PRRT1	3'UTR		0.285918	0.526212	0.240294	0.000770472
cg21997986	4	102745414	BANK1	Body		0.733013	0.332572	-0.400441	0.000771783
cg18027004	5	9631798	TAS2R1	TSS1500		0.422632	0.142898	-0.279734	0.000784079
cg08090635	2	211159037	MYL1	Body		0.745052	0.435536	-0.309516	0.000784079
cg17736443	6	27783054	HIST1H2AJ	TSS1500		0.235589	0.704173	0.468584	0.000784079
cg25821304	17	29297824	RNF135	TSS200	Promoter_Associated	0.209998	0.604737	0.394739	0.000784079
cg20650484	6	55191544	GFRAL	TSS1500		0.611494	0.252804	-0.35869	0.000784079
cg27533454	16	88121642		IGR		0.646465	0.370109	-0.276357	0.000784079
cg02434554	16	90114563	LOC100130015	TSS1500	Unclassified_Cell_type_specific	0.40249	0.693447	0.290957	0.000784079
cg23497383	2	239140182	LOC151174	Body	Unclassified_Cell_type_specific	0.101368	0.463081	0.361713	0.000796143
cg21721825	12	97300410	NEDD1	TSS1500		0.695488	0.286443	-0.409044	0.000796143
cg21439299	7	96627088	DLX6-AS1	Body		0.236212	0.743979	0.507767	0.000796143
cg03871267	5	67483475		IGR		0.57352	0.772434	0.198914	0.000796143
cg23077515	13	33310890	PDS5B	Body	Unclassified_Cell_type_specific	0.321255	0.108197	-0.213058	0.000796143
cg04332619	16	8806966	ABAT	5'UTR		0.729567	0.835706	0.106139	0.000796143
cg00239847	20	56265517	PMEPA1	1stExon		0.642418	0.300525	-0.341893	0.000796143
cg09628359	8	20039283	SLC18A1	5'UTR		0.656164	0.361128	-0.295035	0.000796143
cg05806216	15	88782000	NTRK3	Body		0.606339	0.310066	-0.296273	0.000796143
cg03921940	7	137352728	DGKI	Body		0.73306	0.349533	-0.383527	0.000796143
cg00652004	11	109827900		IGR		0.75957	0.427216	-0.332354	0.000796143
cg18120899	15	83826939	HDGFRP3	Body		0.827275	0.569352	-0.257923	0.000796143
cg21347053	6	1624978	GMDS	Body	Unclassified_Cell_type_specific	0.145038	0.473134	0.328095	0.000810433
cg00154455	8	146023573	ZNF517	TSS1500		0.672522	0.348697	-0.323824	0.000828662
cg15611151	12	54412269	HOXC4	5'UTR	Unclassified	0.287042	0.667018	0.379976	0.000828662
cg06581175	7	96632635	DLX6AS	Body		0.333385	0.838126	0.504741	0.00083422
cg06537115	5	167137885	TENM2	Body		0.741842	0.462845	-0.278997	0.000852487
cg11705747	2	128945068	UGGT1	Body		0.774152	0.395351	-0.378801	0.000852487
cg20102077	2	241262011		IGR		0.654358	0.333246	-0.321112	0.000852487
cg11968804	1	212688447		IGR		0.531543	0.812377	0.280834	0.000861301
cg09587362	2	226139055		IGR		0.537534	0.221485	-0.316049	0.000864764
cg20250981	11	2890644	KCNQ1DN	TSS1500		0.356656	0.62386	0.267204	0.000864764
cg16251357	17	46801234	C17orf93	Body	Unclassified	0.352545	0.64627	0.293725	0.000864764
cg06613392	6	29521595		IGR		0.192032	0.563994	0.371962	0.000864764
cg05654946	5	88017891	MEF2C	3'UTR		0.855596	0.496063	-0.359533	0.000864764
cg00544436	6	34203564	HMGA1	TSS1500	Promoter_Associated	0.340099	0.727598	0.3875	0.000865935
cg21144468	2	126467105		IGR		0.723272	0.381585	-0.341687	0.00086726
cg20419981	12	15146998		IGR		0.83025	0.582336	-0.247914	0.00086726
cg11242774	20	52956884		IGR		0.394016	0.163901	-0.230114	0.00086726
cg09332674	17	33814897	SLFN12L	TSS200	Unclassified	0.091733	0.411418	0.319685	0.00086726
cg07483989	9	33751159	PRSS3	Body		0.239205	0.47497	0.235765	0.00086726
cg15256305	17	36734942	SRCIN1	Body	Unclassified_Cell_type_specific	0.228384	0.525253	0.296869	0.00086726
cg14622967	9	137711110	COL5A1	Body	Unclassified_Cell_type_specific	0.748322	0.413097	-0.335225	0.00086726
cg21144922	1	109204168	C1orf59	TSS200	Promoter_Associated	0.192834	0.532022	0.339188	0.00086726
cg13563725	15	27212911		IGR		0.174589	0.538738	0.364149	0.000870367
cg19699170	2	110402734		IGR		0.556444	0.340335	-0.216109	0.000870367
cg20825022	2	124920645	CNTNAP5	Body		0.426617	0.163446	-0.263171	0.000870367
cg10914143	17	60972789	MIR548W	Body		0.66809	0.343193	-0.324898	0.000873586
cg24524285	11	64405919	NRXN2	Body		0.280521	0.614539	0.334018	0.000873586
cg16730294	15	36343099		IGR		0.648624	0.282914	-0.36571	0.000884752
cg12540696	1	240407315	FMN2	Body		0.40699	0.136386	-0.270604	0.000887244
cg04138112	1	167090618	DUSP27	Body		0.130399	0.475749	0.34535	0.000887258
cg21133153	6	29521488		IGR		0.209104	0.634885	0.425781	0.000889739
cg21553980	17	109444	RPH3AL	Body		0.789477	0.879774	0.0902967	0.000892567
cg07411532	20	56266785	PMEPA1	TSS1500		0.524068	0.219582	-0.304486	0.000894784
cg10326473	6	132569040		IGR		0.739489	0.418165	-0.321325	0.000900161
cg07880109	12	55379228	KIAA0748	TSS1500	Promoter_Associated	0.668012	0.392278	-0.275735	0.000900161
cg16399136	1	151104003		IGR	Unclassified_Cell_type_specific	0.0620993	0.511724	0.449624	0.000900161
cg25707676	7	96643539	DLX6AS	TSS200		0.231055	0.721143	0.490088	0.000900161
cg13891768	4	111536024		IGR		0.220872	0.563075	0.342203	0.000900161
cg08442713	5	117822219		IGR		0.450597	0.179778	-0.270819	0.000900161
cg17223707	19	54057615	ZNF331	TSS1500	Unclassified	0.692394	0.866555	0.174161	0.000900161
cg07048608	1	158581040	SPTA1	3'UTR		0.7221	0.437131	-0.284969	0.000900161
cg27090808	11	78460137	TENM4	Body		0.641906	0.273193	-0.368713	0.000900161
cg19492423	19	18700933	C19orf60	Body		0.77818	0.89551	0.11733	0.000900161
cg23198815	11	87184120		IGR		0.534703	0.259752	-0.274951	0.000900161
cg09173378	1	196370245	KCNT2	Body		0.347684	0.145461	-0.202223	0.000900161
cg11904906	2	239140032	LOC151174	Body	Unclassified_Cell_type_specific	0.0757626	0.342424	0.266661	0.000900161
cg09535011	11	18601039	UEVLD	5'UTR		0.561082	0.276122	-0.284961	0.000911872
cg13462129	7	96651281	DLX5	Body		0.302217	0.734432	0.432215	0.00091394
cg08241330	16	8806663	ABAT	5'UTR		0.749948	0.891791	0.141842	0.000915538
cg07747336	11	125649398	PATE2	TSS1500		0.604122	0.312234	-0.291888	0.000915538
cg20784750	5	145945298		IGR		0.553482	0.271584	-0.281898	0.000915538
cg07898617	7	64328715		IGR		0.792489	0.477139	-0.31535	0.000915538
cg03557857	10	103589693	KCNIP2	Body	Promoter_Associated	0.198101	0.665207	0.467105	0.000915538
cg02429648	5	117930843	LOC102467225	TSS1500		0.589748	0.294976	-0.294772	0.000915538
cg25070307	4	94741249		IGR		0.753656	0.461276	-0.29238	0.000915538
cg09019952	17	38257841	NR1D1	TSS1500		0.408817	0.175129	-0.233688	0.000915538
cg01699443	10	103589316	KCNIP2	Body		0.275045	0.646768	0.371723	0.000915538
cg21033653	2	111808598	ACOXL	Body		0.462469	0.227405	-0.235064	0.000915538
cg00400832	7	96650323	DLX5	Body	Unclassified_Cell_type_specific	0.246398	0.657871	0.411474	0.000915538
cg05672146	6	28677849		IGR		0.341395	0.699309	0.357914	0.000915538
cg25040004	14	24640895	REC8	TSS1500	Promoter_Associated	0.369921	0.690772	0.320851	0.000915538
cg10799055	6	27725188		IGR	Unclassified_Cell_type_specific	0.19083	0.600962	0.410132	0.000915538
cg11194398	11	66675437	PC	5'UTR		0.566482	0.2892	-0.277282	0.000915538
cg18467168	3	13114803	IQSEC1	TSS200	Unclassified	0.110448	0.46146	0.351012	0.000916876
cg22637006	2	706036		IGR	Unclassified_Cell_type_specific	0.808851	0.520454	-0.288398	0.000928573
cg16736644	6	19641996		IGR		0.633171	0.240029	-0.393141	0.000929601
cg19905369	19	58571052	ZNF135	5'UTR		0.180814	0.442845	0.262031	0.000929921
cg11601297	19	41224147	ITPKC	1stExon		0.44643	0.316534	-0.129895	0.000931145
cg14730299	15	43894673	RNU6-28P	Body		0.785726	0.385837	-0.399889	0.000931145
cg05797097	6	14720183		IGR		0.749	0.572079	-0.176921	0.000931145
cg23856917	15	36662818		IGR		0.714875	0.393317	-0.321558	0.000931145
cg13576513	20	58384340	PHACTR3	Body		0.665133	0.310848	-0.354286	0.000931145
cg15015340	11	61486220	DAGLA	5'UTR		0.58213	0.72613	0.144001	0.000931145
cg08757289	5	179107813	CBY3	Body		0.752477	0.4777	-0.274777	0.000931145
cg00593008	5	75465603	SV2C	Body		0.559927	0.251786	-0.308142	0.000931145
cg26830958	4	1041664		IGR		0.530384	0.269371	-0.261012	0.000931145
cg00764612	1	150255213	C1orf51	TSS200		0.225507	0.61902	0.393512	0.000931145
cg14116129	5	1140748		IGR	Unclassified	0.295542	0.166235	-0.129307	0.000931145
cg27068143	13	47471264	HTR2A	TSS200		0.682095	0.379903	-0.302192	0.000931145
cg10375954	1	6419608	ACOT7	Body	Promoter_Associated	0.242746	0.11199	-0.130756	0.000937116
cg04963177	12	41966268	PDZRN4	Body		0.871315	0.655348	-0.215967	0.000937116
cg24125828	6	32117049	PRRT1	Body		0.652295	0.893171	0.240876	0.000937116
cg21610164	6	26273401	HIST1H2BI	1stExon	Promoter_Associated	0.246947	0.407306	0.160359	0.000937116
cg27176870	19	38754930	SPINT2	TSS200		0.0919966	0.402983	0.310986	0.000937116
cg05640307	19	36195166		IGR		0.427614	0.676789	0.249175	0.000948072
cg25741487	3	62363076		IGR		0.0811133	0.32267	0.241556	0.000948072
cg03509253	7	75597100	POR	Body		0.546693	0.698162	0.151469	0.000955238
cg17122222	2	182049210	LOC101927156	Body		0.739324	0.534228	-0.205096	0.000955238
cg14988680	1	212688417		IGR		0.421854	0.717315	0.295461	0.000955238
cg02790839	14	63545401		IGR		0.427308	0.166895	-0.260414	0.000955238
cg13782301	6	32116875	PRRT1	3'UTR	Unclassified_Cell_type_specific	0.48423	0.778813	0.294583	0.00095653
cg11152302	14	24867472	NYNRIN	TSS1500	Unclassified_Cell_type_specific	0.667932	0.829149	0.161217	0.00095653
cg02089745	20	55101052	GCNT7	TSS200		0.862214	0.604731	-0.257483	0.00095653
cg10531352	2	224321486		IGR		0.568632	0.233441	-0.335191	0.00095653
cg06232302	16	54882397		IGR		0.804233	0.462122	-0.34211	0.00095702
cg05730368	6	42146052	GUCA1A	Body		0.533593	0.80755	0.273957	0.000961307
cg12913343	6	33955487		IGR		0.843843	0.537358	-0.306484	0.000964496
cg08513472	6	1625238	GMDS	Body	Unclassified_Cell_type_specific	0.0797803	0.487141	0.407361	0.000964496
cg22617773	6	29521751		IGR	Unclassified_Cell_type_specific	0.269735	0.706254	0.43652	0.000964496
cg18196362	7	1099076	C7orf50	Body		0.821547	0.91791	0.0963631	0.000964496
cg07585427	1	11917550	NPPB	3'UTR		0.524264	0.188375	-0.335889	0.000969677
cg09605708	5	9623919		IGR		0.712013	0.352258	-0.359755	0.000977233
cg05102880	2	220855364		IGR		0.526096	0.20967	-0.316426	0.000977233
cg24685664	15	47477911		IGR		0.303195	0.633195	0.33	0.000977233
cg22875872	1	44031756	PTPRF	Body	Unclassified_Cell_type_specific	0.570207	0.79511	0.224903	0.000977233
cg02109484	2	74875253	C2orf65	TSS200		0.176051	0.522396	0.346346	0.000977233
cg08642088	10	114594641		IGR		0.674684	0.817853	0.143169	0.000977233
cg05453679	6	97247912	GPR63	5'UTR		0.683696	0.354006	-0.32969	0.000977233
cg02729866	20	40619244		IGR		0.637634	0.313517	-0.324116	0.000978383
cg27013696	7	19158030	TWIST1	TSS1500	Unclassified_Cell_type_specific	0.266345	0.546152	0.279807	0.000980658
cg27362525	17	5019638	ZNF232	5'UTR	Unclassified_Cell_type_specific	0.191857	0.458648	0.266791	0.000986949
cg10823956	19	54057671	ZNF331	TSS1500	Unclassified	0.622436	0.793839	0.171404	0.000986949
cg10388536	1	244173761	LOC339529	Body		0.835869	0.553201	-0.282668	0.00100909
cg24372413	20	56534892		IGR		0.821319	0.560273	-0.261046	0.00101976
cg13130683	13	76452552	LMO7DN-IT1	Body		0.776786	0.406385	-0.3704	0.00101976
cg15770575	22	42760647		IGR		0.754332	0.879109	0.124777	0.00102323
cg08793864	20	56535953		IGR		0.450549	0.194155	-0.256394	0.00102402
cg17975931	13	26090439	ATP8A2	Body		0.629971	0.268126	-0.361845	0.00102402
cg06982805	11	13690105	FAR1	TSS200	Promoter_Associated	0.226415	0.512702	0.286287	0.00102402
cg24505678	17	29297941	RNF135	TSS200	Promoter_Associated	0.131805	0.58666	0.454855	0.00102402
cg00503840	7	96650509	DLX5	Body	Unclassified_Cell_type_specific	0.303819	0.735479	0.43166	0.00102402
cg14118679	2	556769		IGR		0.488102	0.317	-0.171101	0.00102402
cg24357161	17	9810114	RCVRN	TSS1500		0.509842	0.331388	-0.178454	0.00102455
cg12336030	2	107339427		IGR		0.769755	0.426892	-0.342863	0.00102667
cg16356472	8	118094955	SLC30A8	5'UTR		0.841555	0.613011	-0.228544	0.0010336
cg11147471	12	125087686		IGR		0.63959	0.783035	0.143446	0.00104565
cg01679157	12	117664252	NOS1	Body		0.765796	0.452516	-0.31328	0.00104565
cg11903019	6	154560711	OPRM1	Body		0.557065	0.241755	-0.31531	0.00104565
cg18805774	8	144207261		IGR		0.596777	0.30793	-0.288846	0.00104565
cg22888902	4	111398042	ENPEP	1stExon		0.783628	0.540225	-0.243403	0.00104565
cg09547394	12	95790988		IGR		0.632402	0.237712	-0.39469	0.00104893
cg00017853	2	242913409	LOC102723927	Body		0.930128	0.739812	-0.190316	0.00104996
cg01371233	16	30456325	SEPHS2	1stExon	Promoter_Associated	0.880385	0.437066	-0.443319	0.00105711
cg08085029	13	40028098	LHFP	Body		0.594888	0.342696	-0.252192	0.00105711
cg23365775	20	56603233		IGR		0.684839	0.339539	-0.3453	0.00105711
cg20080624	7	96651111	DLX5	Body		0.393019	0.833968	0.440949	0.00105968
cg04144365	2	188483530		IGR		0.605761	0.266007	-0.339754	0.00105968
cg23813001	7	79435524		IGR		0.697155	0.371656	-0.325499	0.00105968
cg17597911	5	173488460	HMP19	Body		0.856311	0.625938	-0.230373	0.00105968
cg27281191	2	226202912		IGR		0.188263	0.0519955	-0.136268	0.00105968
cg14362952	17	60937353	MIR548W	Body		0.650455	0.271871	-0.378584	0.00105968
cg10485385	7	135830065		IGR		0.534702	0.2234	-0.311302	0.00105968
cg12225651	4	162298751		IGR		0.738089	0.397023	-0.341066	0.00105968
cg06184325	1	2863098		IGR		0.554279	0.344917	-0.209362	0.00105968
cg26168873	20	56547387		IGR		0.473672	0.202265	-0.271407	0.00106324
cg22144284	5	168781424		IGR		0.77828	0.415964	-0.362316	0.00106324
cg07054239	1	155659882	YY1AP1	TSS1500		0.721034	0.355176	-0.365857	0.00106324
cg22799819	2	76027659		IGR		0.784919	0.490781	-0.294138	0.00106324
cg01903971	7	100434983		IGR	Unclassified_Cell_type_specific	0.131818	0.536475	0.404657	0.00106324
cg01996902	19	55155743	MIR8061	TSS1500		0.387844	0.203028	-0.184816	0.00106324
cg08992880	2	182269174		IGR		0.561661	0.246208	-0.315453	0.00106324
cg15375239	19	38755287	SPINT2	5'UTR		0.154445	0.589723	0.435278	0.00106324
cg21044933	14	58442152		IGR		0.445035	0.172086	-0.272949	0.00106324
cg21540530	2	188583082		IGR		0.381585	0.123815	-0.257769	0.00106324
cg10070027	8	104425838	DCAF13	TSS1500		0.910927	0.648153	-0.262773	0.00106324
cg20911718	14	24867491	NYNRIN	TSS1500	Unclassified_Cell_type_specific	0.681997	0.821089	0.139091	0.00106324
cg07908223	20	56225978	PMEPA1	3'UTR		0.582476	0.302471	-0.280005	0.00106435
cg07721972	2	40176641	SLC8A1-AS1	Body		0.7863	0.376223	-0.410076	0.00106435
cg09494672	19	30932051	ZNF536	5'UTR		0.834578	0.491094	-0.343484	0.0010678
cg22897615	6	32117079	PRRT1	Body		0.32045	0.759094	0.438644	0.00106935
cg07845961	2	7424671		IGR		0.384051	0.156104	-0.227947	0.00107227
cg17717448	13	39723059		IGR		0.666477	0.311159	-0.355318	0.00107227
cg13483263	17	7493150	SOX15	1stExon	Unclassified	0.604563	0.771961	0.167398	0.001074
cg04968650	12	16430768	SLC15A5	TSS200		0.517522	0.189158	-0.328364	0.00107517
cg21063716	11	2292787	ASCL2	TSS1500		0.519226	0.72243	0.203204	0.00107517
cg16131014	5	8955136		IGR		0.463528	0.14368	-0.319848	0.00107517
cg06650996	6	166341873	LINC00473	Body		0.63657	0.332911	-0.303659	0.00108705
cg00149340	9	112192790	PTPN3	TSS1500		0.807427	0.886886	0.0794596	0.00109329
cg00439230	7	18848526	HDAC9	Body		0.515455	0.229195	-0.28626	0.00109899
cg10184431	6	27783226	HIST1H2AJ	TSS1500		0.412636	0.793906	0.38127	0.00109899
cg06769296	11	133906761	LOC100128239	Body	Unclassified_Cell_type_specific	0.35728	0.74105	0.38377	0.00109899
cg01604051	7	50851503	GRB10	5'UTR		0.816716	0.581197	-0.23552	0.00110754
cg01448276	7	96654782	DLX5	TSS1500		0.326385	0.691171	0.364786	0.00110754
cg00239657	5	2703942		IGR		0.477669	0.208993	-0.268677	0.00110754
cg00961325	7	41547329		IGR		0.565575	0.283347	-0.282228	0.00111314
cg19667345	1	243391082	CEP170	5'UTR		0.510516	0.217615	-0.292901	0.00111442
cg17019053	2	74875263	C2orf65	TSS200		0.317778	0.673423	0.355645	0.00111442
cg08865099	7	27281581	EVX1	TSS1500		0.495437	0.795336	0.299899	0.00111442
cg06407140	11	6050039	OR56A1	TSS1500		0.501842	0.234723	-0.267119	0.00111442
cg15158515	19	48867812	SYNGR4	5'UTR	Promoter_Associated	0.403264	0.677554	0.27429	0.00111442
cg14448659	12	7068659	PTPN6	Body	Unclassified	0.431017	0.571006	0.139989	0.00111442
cg02229135	13	36053118	MIR548F5	Body		0.366109	0.695616	0.329507	0.00111442
cg09178369	6	7828165	BMP6	Body		0.853103	0.61258	-0.240523	0.00111442
cg07835141	17	8817218	PIK3R5	5'UTR		0.524573	0.267366	-0.257207	0.0011155
cg13763550	16	4524223	NMRAL1	5'UTR	Promoter_Associated	0.225926	0.717784	0.491858	0.00112229
cg02681074	5	24163142	C5orf17	Body		0.645318	0.291624	-0.353693	0.00112229
cg16768018	3	147108843	ZIC4	Body		0.120979	0.531496	0.410517	0.00112229
cg03574746	18	12701569	PSMG2	TSS1500	Promoter_Associated_Cell_type_specific	0.730992	0.376594	-0.354398	0.00112829
cg02932404	15	68215615		IGR		0.676016	0.372444	-0.303572	0.00112829
cg00091960	7	126829514	GRM8	Body		0.729755	0.435127	-0.294628	0.00112829
cg08962045	15	33529160	TMCO5B	Body		0.467068	0.172923	-0.294145	0.00112829
cg19337852	19	38755293	SPINT2	5'UTR		0.169551	0.653902	0.48435	0.00112958
cg07160937	16	4524620	NMRAL1	1stExon	Promoter_Associated	0.0613875	0.470654	0.409266	0.00113844
cg10115282	2	67230353		IGR		0.733937	0.335902	-0.398035	0.00113844
cg09778596	2	162282922		IGR	Unclassified	0.428117	0.789566	0.361449	0.00113844
cg27549944	1	204328843	PLEKHA6	5'UTR		0.601313	0.750581	0.149268	0.0011674
cg23586970	2	124260712		IGR		0.334439	0.124044	-0.210395	0.00117147
cg10163211	6	43672630		IGR	Unclassified_Cell_type_specific	0.428565	0.172766	-0.255799	0.00118159
cg25444084	20	11852131	LINC00687	TSS1500		0.41396	0.153224	-0.260736	0.00118159
cg20691205	13	36919674	SPG20	5'UTR	Promoter_Associated	0.161449	0.566839	0.40539	0.00118159
cg17504737	1	29805295		IGR		0.407164	0.726786	0.319622	0.00118159
cg17042037	17	1401556	INPP5K	Body		0.771565	0.884449	0.112884	0.00118175
cg00946032	1	201757666	NAV1	Body		0.901619	0.74042	-0.161199	0.00118175
cg25203425	2	121572108	GLI2	Body		0.687482	0.4483	-0.239182	0.00118175
cg22290067	15	61241411	RORA	Body		0.768686	0.530238	-0.238448	0.00118175
cg03610346	20	58387418	PHACTR3	Body		0.6243	0.337554	-0.286746	0.00118647
cg02842869	17	79921131		IGR		0.421127	0.244943	-0.176184	0.00118647
cg04088697	7	96627050	DLX6AS	Body		0.258372	0.710898	0.452526	0.00118844
cg25756406	10	134597884		IGR	Unclassified_Cell_type_specific	0.3176	0.664631	0.347031	0.00120205
cg21496702	7	82111301		IGR		0.698929	0.416353	-0.282576	0.0012107
cg01457883	8	335353		IGR		0.73838	0.355255	-0.383125	0.0012147
cg05385737	8	16044004	MSR1	5'UTR		0.73194	0.387989	-0.34395	0.00121723
cg12973061	1	223219148		IGR		0.72117	0.471604	-0.249566	0.00121723
cg12034745	20	46523896		IGR		0.494327	0.364432	-0.129894	0.00122158
cg03108894	12	132698620	GALNT9	Body		0.78958	0.467461	-0.322119	0.00122158
cg12984001	2	144456039	ARHGAP15	Body		0.591075	0.222769	-0.368306	0.00122158
cg12883980	13	50707586		IGR		0.543102	0.851886	0.308785	0.00123029
cg17053746	2	221370176		IGR		0.184292	0.0798674	-0.104424	0.00124258
cg17780731	5	67483678		IGR		0.375885	0.670365	0.29448	0.00124258
cg16831623	20	6750617	BMP2	5'UTR	Unclassified_Cell_type_specific	0.255661	0.670699	0.415038	0.00124258
cg23437594	21	32413813		IGR		0.414124	0.187238	-0.226886	0.00124378
cg07458785	17	72665494		IGR		0.56205	0.289942	-0.272107	0.00124378
cg13451317	2	127372434		IGR		0.390979	0.151488	-0.239491	0.00124378
cg19696891	19	54057705	ZNF331	5'UTR	Unclassified	0.520078	0.667444	0.147367	0.00124378
cg07731272	21	34431089	LINC00945	Body		0.621882	0.331697	-0.290185	0.00124378
cg20616414	9	95947396	WNK2	1stExon		0.221931	0.576758	0.354826	0.00124378
cg25125340	12	131172703		IGR		0.677349	0.318974	-0.358374	0.00124417
cg03555300	6	15824268		IGR	Unclassified_Cell_type_specific	0.736697	0.409003	-0.327694	0.00124417
cg15892784	1	200842756	GPR25	1stExon		0.208518	0.504583	0.296065	0.00124417
cg19926444	19	12624742	ZNF709	TSS200		0.318664	0.626825	0.308161	0.00124417
cg23855989	12	50355821	AQP5	1stExon	Unclassified_Cell_type_specific	0.562444	0.750876	0.188432	0.00124417
cg23499749	2	113345365	CHCHD5	Body		0.827614	0.898219	0.0706053	0.00124417
cg01550716	1	243646318	SDCCAG8	Body	Unclassified_Cell_type_specific	0.185215	0.570132	0.384917	0.00124417
cg21570988	6	32116841	PRRT1	3'UTR	Unclassified_Cell_type_specific	0.467153	0.762184	0.295031	0.00124417
cg27510065	17	70031543	LINC01152	Body		0.586823	0.316887	-0.269936	0.00124417
cg26945107	1	188206676		IGR		0.462592	0.176602	-0.28599	0.00124759
cg21134817	2	220673526		IGR		0.514921	0.189849	-0.325072	0.00124839
cg04106390	16	1224897	CACNA1H	Body		0.632097	0.373093	-0.259004	0.00124839
cg00482489	17	34892036	PIGW	5'UTR		0.710601	0.401501	-0.3091	0.00124839
cg15931113	8	146023588	ZNF517	TSS1500		0.56919	0.372647	-0.196543	0.00124839
cg13477804	12	54071222	ATP5G2	TSS1500	Promoter_Associated	0.487777	0.778408	0.290631	0.00124839
cg08785855	6	147997160		IGR		0.726023	0.395513	-0.33051	0.00124839
cg11518938	1	159138217		IGR		0.49984	0.190695	-0.309144	0.00124839
cg22370094	21	28477858		IGR		0.526061	0.210858	-0.315203	0.00125302
cg23155857	5	111985763		IGR		0.739289	0.386726	-0.352563	0.00125302
cg27097489	17	60882338	MARCH10	5'UTR		0.56545	0.25981	-0.30564	0.00125302
cg08328067	5	179553589	RASGEF1C	Body		0.451491	0.171866	-0.279625	0.00125302
cg19883602	14	66293252		IGR		0.840731	0.614168	-0.226564	0.00125536
cg21608575	8	93004061	RUNX1T1	Body		0.799682	0.497449	-0.302233	0.00126068
cg10777461	1	10590481	PEX14	Body		0.414932	0.781822	0.366891	0.00126068
cg02591791	1	184508906	C1orf21	Body		0.643425	0.253081	-0.390345	0.00126068
cg03951833	1	147801103		IGR		0.279874	0.570768	0.290895	0.00126068
cg10859636	21	28744983	MIR5009	Body		0.433562	0.198179	-0.235383	0.00126068
cg19406878	2	221940988		IGR		0.498051	0.191797	-0.306255	0.00126735
cg02916646	20	25213881		IGR		0.614345	0.292145	-0.3222	0.0012677
cg09453103	16	1095865		IGR		0.474443	0.259948	-0.214494	0.00127463
cg01456368	3	52351859	DNAH1	5'UTR	Unclassified_Cell_type_specific	0.171421	0.56283	0.391409	0.00127463
cg25839236	17	81018500		IGR		0.729507	0.415334	-0.314173	0.00127553
cg13649441	11	1276661	MUC5B	Body	Unclassified_Cell_type_specific	0.850673	0.605809	-0.244865	0.00127553
cg08621447	2	203036147		IGR		0.101088	0.379445	0.278357	0.00127553
cg14874133	16	6533383	RBFOX1	5'UTR		0.387563	0.672099	0.284537	0.00127553
cg17803100	7	145683302		IGR		0.632899	0.303955	-0.328944	0.00127553
cg26421997	17	30179118	C17orf79	3'UTR		0.853252	0.903706	0.0504547	0.00127794
cg14184077	4	42895607	GRXCR1	1stExon		0.571009	0.249742	-0.321267	0.00127794
cg26377000	17	33814891	SLFN12L	Body	Unclassified	0.146473	0.445297	0.298824	0.00127794
cg11677744	2	235863589	SH3BP4	5'UTR	Unclassified_Cell_type_specific	0.400801	0.195559	-0.205243	0.00127794
cg01236148	11	62477052	BSCL2	TSS200	Promoter_Associated	0.0580227	0.563467	0.505445	0.00127851
cg09687622	2	233721898	GIGYF2	3'UTR		0.567053	0.26114	-0.305913	0.0012789
cg00965897	4	17029606		IGR		0.608623	0.336862	-0.271761	0.00128141
cg07675221	17	1034285	ABR	Body		0.905405	0.617959	-0.287446	0.00128141
cg06760219	20	23779864		IGR	Unclassified_Cell_type_specific	0.346446	0.168039	-0.178407	0.00128141
cg11435457	5	1940013		IGR		0.514008	0.236323	-0.277685	0.00128141
cg14539236	1	186927562	PLA2G4A	Body		0.791128	0.462885	-0.328244	0.00128141
cg18862813	2	222119702		IGR		0.562759	0.230439	-0.332321	0.00128141
cg06080793	6	1625457	GMDS	Body	Unclassified_Cell_type_specific	0.110796	0.583949	0.473153	0.00128141
cg03353677	7	73632315	LAT2	Body		0.561968	0.705145	0.143177	0.00128141
cg06068039	6	34031208	GRM4	Body		0.853936	0.583053	-0.270883	0.00128141
cg13134484	14	36497611		IGR		0.670309	0.327791	-0.342518	0.00128141
cg26333513	11	62477082	BSCL2	TSS200	Promoter_Associated	0.0530525	0.500418	0.447365	0.00128141
cg12212591	7	73021662	MLXIPL	Body	Unclassified	0.623547	0.790806	0.167259	0.00128141
cg22732561	2	28791389	PLB1	Body		0.676341	0.332391	-0.343949	0.00128141
cg14278853	6	29521756		IGR	Unclassified_Cell_type_specific	0.333563	0.757917	0.424354	0.00128518
cg13682325	9	122111180	DBC1	5'UTR		0.535601	0.263468	-0.272133	0.00128518
cg03513680	4	90760841	SNCA-AS1	Body		0.55403	0.256551	-0.297479	0.00128634
cg18141622	2	238525524		IGR	Unclassified_Cell_type_specific	0.726331	0.87215	0.145819	0.0013025
cg09952059	19	1367688	MUM1	Body		0.628045	0.743558	0.115513	0.0013025
cg25819602	7	96627634	DLX6AS	Body		0.303308	0.808653	0.505346	0.00131436
cg09811317	17	29297826	RNF135	TSS200	Promoter_Associated	0.164486	0.544303	0.379817	0.00131436
cg13711138	4	164594073	MARCH1	Body		0.80776	0.482847	-0.324913	0.00131436
cg17264909	6	33955556		IGR		0.807972	0.47215	-0.335822	0.00131436
cg21685789	5	161561256	GABRG2	Body		0.927232	0.728208	-0.199024	0.00131436
cg00011924	17	8301192	RNF222	TSS200		0.476284	0.190742	-0.285542	0.00131436
cg15346191	2	242743588	GAL3ST2	3'UTR	Unclassified	0.30568	0.665027	0.359347	0.00131442
cg09732036	20	9511102	C20orf103	3'UTR		0.520177	0.212638	-0.307539	0.00131564
cg19078037	18	77329049		IGR		0.815858	0.472763	-0.343095	0.00131564
cg00260230	2	145668660	TEX41	Body		0.576949	0.239489	-0.33746	0.00131564
cg00674706	6	29521145		IGR	Unclassified_Cell_type_specific	0.293446	0.768924	0.475479	0.00131564
cg27061604	13	40463563		IGR		0.541968	0.252764	-0.289204	0.00131564
cg01759597	7	96626788	DLX6AS	Body		0.148558	0.438757	0.290199	0.00131564
cg16957606	8	38522467		IGR		0.814487	0.531373	-0.283113	0.00131564
cg03020951	6	34203887	HMGA1	TSS1500		0.343161	0.669081	0.32592	0.00131564
cg15894369	2	720975		IGR		0.818566	0.525016	-0.29355	0.00131645
cg19270739	1	1368846		IGR	Unclassified_Cell_type_specific	0.376427	0.170156	-0.206271	0.00131665
cg09566248	21	34529472		IGR		0.664237	0.327178	-0.337059	0.00131665
cg19922333	2	218253142	DIRC3	Body		0.567207	0.272922	-0.294285	0.00131665
cg07379055	19	12305553		IGR		0.446637	0.810208	0.363571	0.0013206
cg12276711	6	72970436	RIMS1	Body		0.482097	0.187812	-0.294285	0.0013206
cg02863856	13	33924537		IGR		0.155444	0.68174	0.526296	0.00132303
cg26472643	2	152952446	CACNB4	Body		0.610354	0.32292	-0.287434	0.00134051
cg02559101	1	240874707	MIR1273E	Body		0.341151	0.122668	-0.218483	0.00134051
cg11816081	17	47539827		IGR		0.637563	0.329801	-0.307761	0.00134051
cg03783126	2	105119953	LOC150568	Body		0.803805	0.569509	-0.234296	0.00134051
cg23972339	7	37056232	ELMO1	Body		0.806392	0.49975	-0.306642	0.00134051
cg17610631	2	96827920		IGR	Unclassified_Cell_type_specific	0.615067	0.320717	-0.29435	0.00134051
cg12576709	5	145779873		IGR		0.663018	0.377291	-0.285727	0.00134051
cg14243778	12	41086879	CNTN1	5'UTR		0.262055	0.558898	0.296843	0.00134051
cg14212447	2	226243703		IGR		0.383476	0.131407	-0.252069	0.00134051
cg24826102	11	66160809		IGR		0.585866	0.303879	-0.281988	0.00134051
cg09782912	6	32116029		IGR		0.334303	0.673858	0.339555	0.00134051
cg07826431	7	156182208		IGR		0.738166	0.507265	-0.230902	0.00134051
cg16865634	18	6835950	ARHGAP28	5'UTR		0.78506	0.502968	-0.282091	0.00134051
cg15073729	17	76427396	DNAH17	Body		0.74129	0.883717	0.142427	0.00134051
cg00876725	9	140811123	CACNA1B	Body		0.833659	0.559286	-0.274373	0.00134051
cg07045857	9	13323113		IGR		0.582589	0.344812	-0.237776	0.00134051
cg23339038	12	118152107	KSR2	Body		0.59909	0.260263	-0.338827	0.00134051
cg21189492	8	42395162	C8orf40	TSS1500		0.768984	0.43083	-0.338154	0.00134051
cg25881792	1	247542228		IGR		0.872712	0.660292	-0.21242	0.00134051
cg09801968	13	43234490		IGR		0.653656	0.316241	-0.337416	0.00134051
cg07402801	1	20756675	LINC01141	TSS1500		0.523714	0.307335	-0.216379	0.00134051
cg15561913	6	113895472		IGR		0.487517	0.251378	-0.236138	0.00134051
cg07949060	13	54362844		IGR		0.726304	0.390703	-0.335602	0.00134051
cg10612274	11	63827432	MACROD1	Body	Unclassified_Cell_type_specific	0.585744	0.826642	0.240898	0.00134051
cg21715963	1	150254838	C1orf51	TSS1500	Promoter_Associated	0.0230076	0.390812	0.367804	0.00134051
cg10957495	5	979935		IGR		0.833735	0.604642	-0.229093	0.00134051
cg15621458	12	97300429	NEDD1	TSS1500		0.628001	0.245584	-0.382417	0.00134051
cg19617213	19	1074926	HMHA1	Body	Promoter_Associated	0.54448	0.258852	-0.285628	0.00134051
cg02872323	13	36672567	DCLK1	Body		0.585429	0.250862	-0.334567	0.00134206
cg02974539	12	92211071		IGR		0.693735	0.495656	-0.198079	0.00134206
cg26126146	14	99624595		IGR		0.767774	0.503708	-0.264067	0.00134213
cg10084770	1	247922451	OR1C1	TSS1500		0.47436	0.15696	-0.317399	0.00134213
cg13709982	9	136567739	SARDH	Body		0.613582	0.729108	0.115526	0.00134213
cg03490784	19	54057794	ZNF331	TSS1500	Unclassified	0.597742	0.739228	0.141486	0.00134213
cg12041387	7	96650171	DLX5	Body	Unclassified_Cell_type_specific	0.227247	0.656635	0.429387	0.00134213
cg09330360	21	15953463	SAMSN1-AS1	TSS1500		0.822705	0.584628	-0.238077	0.00134213
cg15996534	5	150325954	LOC134466	Body		0.565547	0.773588	0.208041	0.00134917
cg22051853	7	2647589	IQCE	Body		0.651752	0.743575	0.0918225	0.00134917
cg21532624	6	6174029	F13A1	Body		0.575339	0.251862	-0.323477	0.00134917
cg11436963	1	201980439	ELF3	ExonBnd		0.556825	0.277129	-0.279695	0.00134917
cg09664355	8	110099097	TRHR	TSS1500		0.885496	0.674109	-0.211387	0.00134922
cg10770726	1	228462316	OBSCN	Body		0.901108	0.737909	-0.163199	0.00134961
cg25609301	14	63508497	KCNH5	Body		0.592945	0.258971	-0.333974	0.00134961
cg12849688	7	48703665		IGR		0.633733	0.307428	-0.326306	0.00135072
cg22202548	1	215358765	KCNK2	Body		0.68815	0.334221	-0.353929	0.00135072
cg25121292	2	203036093		IGR		0.136415	0.47566	0.339245	0.00135101
cg05676251	16	89225592	C16orf81	TSS200		0.804968	0.468166	-0.336802	0.00135139
cg16609966	16	88121781		IGR		0.589349	0.352182	-0.237167	0.00135139
cg08674484	17	14933074	CDRT7	TSS1500		0.624101	0.276446	-0.347655	0.001353
cg14298689	13	93293174	GPC5	Body		0.673594	0.297434	-0.376159	0.001353
cg12157377	5	851797	ZDHHC11	TSS1500		0.812719	0.476772	-0.335947	0.00135353
cg09108795	5	107025010		IGR		0.780997	0.442439	-0.338557	0.00135353
cg17820247	12	6579852	VAMP1	TSS200	Promoter_Associated	0.0806394	0.143904	0.0632648	0.00135353
cg17757894	2	145248942	ZEB2	Body		0.317635	0.0991735	-0.218461	0.00135353
cg19220930	17	75056337		IGR		0.784669	0.486637	-0.298032	0.00135536
cg19403534	10	120355419	PRLHR	TSS1500	Unclassified_Cell_type_specific	0.232418	0.534819	0.302401	0.00135536
cg23497251	16	4524700	NMRAL1	5'UTR	Promoter_Associated	0.0851214	0.541018	0.455897	0.00135536
cg19040173	17	61356602	TANC2	Body		0.463141	0.175908	-0.287233	0.00135581
cg03446636	1	63784592		IGR		0.439718	0.694963	0.255245	0.00135761
cg23384045	20	8977693		IGR		0.50201	0.227758	-0.274252	0.00135761
cg17805202	1	239937440	CHRM3	5'UTR		0.704302	0.333841	-0.37046	0.00135761
cg04699793	11	13690704	FAR1	5'UTR	Promoter_Associated	0.0709441	0.328153	0.257209	0.00135761
cg00688539	16	4524775	NMRAL1	1stExon	Promoter_Associated	0.109541	0.479195	0.369655	0.00135794
cg03408779	2	144488846	ARHGAP15	Body		0.552511	0.202652	-0.349859	0.00135794
cg18161346	6	93756963		IGR		0.631322	0.332798	-0.298524	0.00135794
cg06347739	11	2292636	ASCL2	TSS1500		0.242142	0.658092	0.41595	0.00135794
cg00456581	13	32095011		IGR		0.58425	0.254858	-0.329392	0.00135794
cg23538195	12	3603811	PRMT8	Body		0.817932	0.612139	-0.205793	0.00135794
cg22363971	20	4141571	SMOX	5'UTR		0.547611	0.777151	0.22954	0.00135794
cg13387682	7	154491236	DPP6	Body		0.648647	0.341681	-0.306967	0.00135794
cg26164184	9	137771506	FCN2	TSS1500		0.825612	0.63222	-0.193392	0.00135794
cg00658299	6	37587239		IGR		0.766728	0.879419	0.112691	0.00135794
cg09329178	6	138192206	TNFAIP3	5'UTR	Promoter_Associated_Cell_type_specific	0.256818	0.0929069	-0.163911	0.00135794
cg07592963	11	2890649	KCNQ1DN	TSS1500		0.190641	0.552072	0.361431	0.00135794
cg08691577	5	14668489	FAM105B	Body		0.444242	0.200629	-0.243613	0.00135794
cg05756760	21	39531070		IGR	Unclassified	0.357209	0.137728	-0.219481	0.00135794
cg03760309	17	57923201		IGR		0.294719	0.110292	-0.184426	0.00135794
cg24035745	1	11702744		IGR	Unclassified	0.704179	0.415906	-0.288273	0.00135794
cg11963447	2	109674969		IGR		0.811484	0.905118	0.0936336	0.00135794
cg22699026	1	243646402	SDCCAG8	Body	Unclassified_Cell_type_specific	0.169527	0.636638	0.467111	0.00135794
cg10594913	21	16123879		IGR		0.45197	0.170219	-0.281751	0.00135794
cg23908943	19	54213920	MIR524	TSS1500		0.793976	0.579427	-0.214549	0.00135794
cg02338963	1	53707922		IGR		0.634153	0.322769	-0.311384	0.00136325
cg05993353	7	18633444	HDAC9	Body		0.648314	0.315143	-0.333172	0.00136325
cg24270700	15	101481956	LRRK1	Body		0.783094	0.482405	-0.300689	0.00136325
cg20099340	1	150255040	CIART	TSS200	Promoter_Associated	0.189579	0.706778	0.517199	0.00136325
cg00154029	6	97208120		IGR		0.537575	0.250973	-0.286602	0.00136325
cg24262941	1	71217123	LOC101927244	Body		0.783453	0.500233	-0.28322	0.00136325
cg02022339	1	17027073	ESPNP	Body		0.414724	0.654104	0.239379	0.00136325
cg24045194	2	140122875		IGR		0.680448	0.304769	-0.375679	0.00136325
cg07788369	7	96619068	DLX6AS	Body		0.324145	0.627737	0.303592	0.00136325
cg01555579	2	230273736	DNER	Body		0.442597	0.183102	-0.259495	0.00136325
cg19673302	7	12710034		IGR		0.570752	0.296724	-0.274028	0.00136325
cg03398194	2	51848103		IGR		0.723334	0.386688	-0.336646	0.00136325
cg24158931	14	92116289	CATSPERB	Body	Unclassified_Cell_type_specific	0.488487	0.198323	-0.290164	0.00136325
cg18890369	2	220770375		IGR		0.755893	0.352389	-0.403504	0.00136325
cg27627524	8	131325625	ASAP1	Body		0.786217	0.901983	0.115766	0.00136325
cg22515654	1	10590672	PEX14	Body		0.480159	0.808654	0.328495	0.00136325
cg01128460	16	1243544	CACNA1H	Body		0.895605	0.633212	-0.262393	0.00136325
cg13607161	5	10975268	CTNND2	Body		0.585109	0.256618	-0.328491	0.00136325
cg20944195	8	25800212	EBF2	Body		0.378222	0.16033	-0.217893	0.00136325
cg12017221	12	22968563		IGR		0.721551	0.335894	-0.385658	0.00136325
cg10205430	5	177424291	PROP1	TSS1500		0.577962	0.334147	-0.243815	0.00136325
cg25967031	7	27171203	HOXA4	TSS1500		0.50419	0.808462	0.304272	0.00136325
cg11192933	2	128847809	UGGT1	TSS1500		0.545265	0.286631	-0.258634	0.00136325
cg08482436	7	96647888		IGR		0.251709	0.748427	0.496718	0.00136325
cg27259235	6	98565945		IGR		0.430536	0.171325	-0.259211	0.00136325
cg16424884	7	116378637	MET	Body		0.552343	0.280075	-0.272268	0.00136325
cg19489116	10	17649339	HACD1	Body		0.63908	0.262977	-0.376103	0.00136325
cg14213394	8	38508585		IGR		0.493795	0.742474	0.248679	0.00136325
cg04774103	2	230517179	DNER	Body		0.544184	0.257604	-0.28658	0.00136325
cg00254681	6	32118457	PRRT1	Body		0.345196	0.608291	0.263095	0.00136325
cg10461928	1	200644124	LOC101929224	Body		0.656257	0.414619	-0.241638	0.00136325
cg23677657	7	96619076	DLX6AS	Body		0.435293	0.724423	0.28913	0.00136325
cg15345697	20	56381416		IGR		0.435429	0.178756	-0.256674	0.00136325
cg23947326	19	46504128	CCDC61	Body	Unclassified	0.201156	0.595057	0.393901	0.00136325
cg02515133	7	86415687	GRM3	Body		0.927666	0.740168	-0.187498	0.00136325
cg12982742	20	57992547		IGR		0.538466	0.269992	-0.268473	0.00136325
cg27632402	6	106957404		IGR	Unclassified_Cell_type_specific	0.442534	0.797727	0.355193	0.00136325
cg03709613	2	48960164	LHCGR	Body		0.496309	0.192501	-0.303809	0.00136325
cg22680692	5	111110385	NREP	Body		0.561543	0.699979	0.138436	0.00136325
cg27561713	6	170373951		IGR		0.851301	0.583298	-0.268003	0.00136325
cg27246282	3	13114797	IQSEC1	TSS200	Unclassified	0.159128	0.455232	0.296103	0.00136325
cg10491628	6	29521220		IGR	Unclassified_Cell_type_specific	0.333402	0.698197	0.364795	0.00136325
cg07314474	5	162684983		IGR		0.793991	0.479168	-0.314824	0.00136325
cg24828746	19	4051723	ZBTB7A	Body	Promoter_Associated	0.755298	0.501517	-0.253781	0.00136325
cg19897964	20	56416164		IGR		0.492683	0.206502	-0.286181	0.00136325
cg14395892	9	79499202	PRUNE2	Body		0.628771	0.319144	-0.309627	0.00136325
cg10965401	17	60740489	MRC2	Body		0.660403	0.314618	-0.345785	0.00136325
cg04919456	1	204957765	NFASC	ExonBnd		0.556597	0.290825	-0.265773	0.00136325
cg00301660	8	49783269		IGR		0.43985	0.727931	0.288081	0.00136325
cg09426103	7	96654554	DLX5	TSS1500		0.238858	0.534916	0.296058	0.00136325
cg00930455	7	96654548	DLX5	TSS1500		0.383585	0.667942	0.284357	0.00136918
cg01714553	17	60459065	EFCAB3	Body		0.585324	0.273843	-0.311481	0.00136918
cg26848982	1	186019658	HMCN1	Body		0.551758	0.207825	-0.343933	0.00137235
cg09552510	11	58980665	MPEG1	TSS200		0.615118	0.26283	-0.352288	0.00137235
cg14760401	9	138243864		IGR		0.673268	0.361314	-0.311955	0.00137235
cg19408495	2	210560822	MAP2	Body		0.742714	0.459099	-0.283615	0.00137235
cg06654109	10	50819950	SLC18A3	1stExon		0.235409	0.493988	0.258579	0.00137235
cg09706924	1	152474616		IGR		0.517226	0.258701	-0.258525	0.00137235
cg09034061	20	17412283	PCSK2	Body	Unclassified	0.222413	0.0862019	-0.136212	0.00137512
cg06807117	1	204329004	PLEKHA6	5'UTR		0.573151	0.726236	0.153085	0.00138228
cg22488883	2	213393136	ERBB4	Body		0.582875	0.29061	-0.292265	0.00138228
cg26718878	7	96647882		IGR		0.229545	0.684114	0.45457	0.00138228
cg09613495	6	42145851	GUCA1A	Body		0.591069	0.779538	0.188469	0.00138228
cg10411075	12	123753891	CDK2AP1	5'UTR		0.525932	0.683009	0.157077	0.00138228
cg10646573	16	80514784	LOC102724084	Body		0.828087	0.513102	-0.314985	0.00138228
cg02548385	20	44797943		IGR		0.713208	0.41687	-0.296337	0.00138228
cg10534216	12	132661355		IGR		0.753951	0.450283	-0.303668	0.00138228
cg00059762	3	116234428		IGR		0.473684	0.185711	-0.287973	0.00138228
cg07489433	8	20836100	LOC286114	Body		0.554642	0.228954	-0.325688	0.00138228
cg15071391	13	25862639	MTMR6	TSS1500	Promoter_Associated	0.73959	0.441134	-0.298455	0.00138228
cg18818270	10	44788264	C10orf142	1stExon		0.327021	0.645382	0.318362	0.00138228
cg02999630	4	96111873	UNC5C	Body		0.773481	0.487503	-0.285978	0.00138228
cg15816712	8	72630628		IGR		0.610163	0.240254	-0.369909	0.00138228
cg01851272	6	75871223	COL12A1	Body		0.499006	0.207326	-0.291679	0.00138228
cg23697800	20	56302457		IGR		0.519088	0.309299	-0.209789	0.0013845
cg22895601	14	21131621		IGR	Promoter_Associated	0.34704	0.692214	0.345173	0.0013845
cg10311882	7	142441326		IGR		0.569317	0.285966	-0.283351	0.00138569
cg11257986	18	43959881	RNF165	5'UTR		0.508446	0.244205	-0.264241	0.00139185
cg11328303	10	26505440	GAD2	5'UTR		0.126547	0.319087	0.19254	0.00139249
cg03534166	10	87811541	GRID1	Body		0.762155	0.45604	-0.306115	0.00139249
cg04885765	2	220991295		IGR		0.48398	0.233553	-0.250427	0.00139249
cg05188944	5	120966065		IGR		0.70719	0.41308	-0.29411	0.00139249
cg07800828	5	88068197	MEF2C	Body		0.753856	0.363943	-0.389913	0.00139249
cg07750378	7	50132764	ZPBP	1stExon	Promoter_Associated_Cell_type_specific	0.0926985	0.28922	0.196521	0.00139249
cg11138429	6	37587245		IGR		0.671174	0.802763	0.131589	0.00139249
cg09357740	14	21131543		IGR	Promoter_Associated	0.454107	0.780519	0.326412	0.00139249
cg02050985	2	101766314	TBC1D8	Body	Unclassified_Cell_type_specific	0.465833	0.205764	-0.260069	0.00139249
cg20617049	1	11544453	PTCHD2	5'UTR		0.736908	0.447522	-0.289386	0.00139249
cg10968415	6	153536566		IGR		0.484754	0.210251	-0.274503	0.00139291
cg15835988	15	63245400		IGR		0.419287	0.584988	0.165701	0.00139291
cg13428934	16	15820514	MYH11	Body		0.89216	0.604517	-0.287643	0.00139506
cg03838806	4	6477277		IGR		0.615697	0.361342	-0.254355	0.00139858
cg26390400	5	10556455		IGR		0.774921	0.427212	-0.347709	0.00139858
cg16677600	4	53878885	SCFD2	Body		0.790557	0.905565	0.115008	0.0014023
cg10135682	10	20023014		IGR		0.758179	0.420507	-0.337673	0.0014023
cg13330341	11	2292625	ASCL2	TSS1500		0.220786	0.580932	0.360147	0.0014023
cg07605620	19	21512141	ZNF708	1stExon	Promoter_Associated	0.134264	0.354818	0.220554	0.0014023
cg00773405	1	59977811	FGGY	Body		0.606469	0.327627	-0.278842	0.00140788
cg14332572	19	3217365		IGR		0.530732	0.293051	-0.237682	0.00140788
cg06484432	5	128801407	ADAMTS19	Body		0.574928	0.257957	-0.316971	0.00140788
cg15242449	6	17016484		IGR	Unclassified_Cell_type_specific	0.217037	0.54566	0.328622	0.00141068
cg18054674	5	140753542	PCDHGA4	Body		0.542503	0.817056	0.274552	0.00141068
cg17341370	6	150068017	NUP43	TSS1500	Promoter_Associated	0.45389	0.225381	-0.228509	0.00141068
cg13599484	6	32266470	C6orf10	Body		0.696452	0.342087	-0.354364	0.00141068
cg00559992	5	67581342	PIK3R1	Body		0.654928	0.441908	-0.21302	0.00141068
cg04694035	7	96647440		IGR		0.288864	0.672523	0.383659	0.00141068
cg24549659	4	187219643		IGR		0.433255	0.726263	0.293008	0.00141068
cg05715828	9	131643131	LRRC8A	TSS1500		0.330909	0.12828	-0.202629	0.00141068
cg22797270	11	64398015	NRXN2	Body		0.365803	0.619499	0.253696	0.00141068
cg04590184	17	29297604	RNF135	TSS1500	Promoter_Associated	0.269104	0.635736	0.366632	0.00141068
cg08677627	6	88284154	RARS2	Body		0.25329	0.106453	-0.146837	0.00141068
cg13995073	19	54481594	CACNG8	Body	Unclassified_Cell_type_specific	0.229173	0.554681	0.325509	0.00141068
cg03141489	17	77353255	RBFOX3	5'UTR		0.839373	0.493634	-0.345739	0.00141068
cg18842153	1	199098538		IGR		0.674505	0.333382	-0.341123	0.00141068
cg06402816	2	242743476	GAL3ST2	Body	Unclassified	0.228596	0.590686	0.36209	0.00141068
cg05372963	16	8807026	ABAT	5'UTR		0.769595	0.877718	0.108123	0.00141068
cg15847240	3	173638759	NLGN1-AS1	TSS200		0.577941	0.240593	-0.337348	0.00141068
cg16563370	17	33775952	SLFN13	TSS200	Promoter_Associated	0.249502	0.50154	0.252037	0.00141068
cg07241479	6	32116225	PRRT1	3'UTR		0.342142	0.516327	0.174185	0.00141068
cg04971763	19	21182790		IGR	Unclassified	0.221365	0.573197	0.351832	0.00141068
cg06590153	4	123556768	IL21-AS1	Body		0.705478	0.374358	-0.33112	0.00141068
cg23708763	14	23291897		IGR	Unclassified	0.28473	0.699206	0.414476	0.00141068
cg26647549	7	75596992	POR	Body		0.537622	0.692279	0.154658	0.00141217
cg04637478	5	140753655	PCDHGA4	Body		0.124787	0.464776	0.339989	0.0014173
cg25715498	1	160492991	SLAMF6	1stExon	Promoter_Associated_Cell_type_specific	0.733275	0.376589	-0.356686	0.0014173
cg16394290	1	36788416	FAM176B	Body		0.707533	0.856683	0.14915	0.0014173
cg26404880	16	66380153		IGR		0.786803	0.499742	-0.28706	0.0014173
cg00379720	19	23185968		IGR		0.191143	0.503328	0.312185	0.0014173
cg14150016	20	56359543		IGR		0.701178	0.427678	-0.2735	0.0014173
cg02660321	13	39275469	FREM2	Body		0.742458	0.499827	-0.24263	0.0014173
cg05378938	1	179560983	TDRD5	TSS200	Unclassified_Cell_type_specific	0.0931252	0.416841	0.323716	0.0014173
cg22794031	10	134598316		IGR		0.0974231	0.417063	0.31964	0.0014173
cg13567205	9	137727338	COL5A1	Body		0.568307	0.318418	-0.24989	0.0014173
cg26105115	10	10099469		IGR		0.718501	0.502158	-0.216344	0.0014173
cg06242372	14	79176313	NRXN3	Body		0.599344	0.321722	-0.277622	0.0014173
cg10154122	19	38754855	SPINT2	TSS1500		0.107319	0.45346	0.34614	0.0014173
cg17609641	5	117227742	LOC102467224	Body		0.582454	0.250721	-0.331733	0.0014173
cg06860848	19	54057208	ZNF331	5'UTR	NonGene_Associated_Cell_type_specific	0.706671	0.855841	0.14917	0.0014173
cg12349020	2	220751566		IGR		0.491548	0.225784	-0.265764	0.0014173
cg24091195	1	153174759	LELP1	TSS1500		0.540716	0.279904	-0.260812	0.0014173
cg20294304	6	34203153	HMGA1	TSS1500		0.514743	0.778077	0.263335	0.0014173
cg00447543	17	81050012	METRNL	Body		0.821887	0.479454	-0.342433	0.0014173
cg17379622	6	116875336	FAM26D	ExonBnd		0.538716	0.249215	-0.289501	0.0014173
cg20004389	12	6010827	ANO2	Body		0.85331	0.573274	-0.280036	0.0014173
cg01415058	2	222064243		IGR		0.668821	0.319287	-0.349534	0.0014173
cg13758814	1	198796410	MIR181A1HG	Body		0.699078	0.367309	-0.331769	0.0014173
cg16507137	19	34233784	CHST8	Body		0.570568	0.297411	-0.273157	0.0014173
cg25732462	19	44324898	LYPD5	TSS200		0.108855	0.3572	0.248345	0.0014173
cg11650648	17	9741522	GLP2R	Body		0.426338	0.179258	-0.24708	0.0014173
cg06288402	1	186822988	PLA2G4A	5'UTR		0.474878	0.237437	-0.237441	0.0014173
cg16500685	20	941273	RSPO4	Body		0.490269	0.247905	-0.242364	0.00142015
cg01723606	7	101944275	SH2B2	Body		0.51218	0.763735	0.251555	0.00142015
cg18404374	3	26663551	LRRC3B	TSS1500		0.204909	0.543243	0.338334	0.00142232
cg10198174	2	24331829	FAM228B	5'UTR		0.629211	0.311837	-0.317375	0.0014257
cg19892834	4	10536633	CLNK	Body	Unclassified_Cell_type_specific	0.733988	0.433245	-0.300742	0.0014257
cg05803023	5	111589607	LOC101927023	Body		0.672253	0.417667	-0.254586	0.00142643
cg14308479	11	2292677	ASCL2	TSS1500		0.169607	0.445162	0.275555	0.00142643
cg20404817	8	2530492	LOC101927815	Body		0.694078	0.371629	-0.322449	0.00143132
cg22394704	13	107955491	FAM155A	Body		0.758127	0.399288	-0.358839	0.00143132
cg09226786	7	96622204	DLX6AS	Body		0.215383	0.501123	0.28574	0.00143538
cg24324307	1	244113661	LOC339529	Body		0.679651	0.365894	-0.313756	0.00143538
cg00760935	4	155411351	DCHS2	1stExon		0.334066	0.584202	0.250136	0.00144111
cg06328750	7	157322599		IGR		0.535849	0.187441	-0.348408	0.00144241
cg13720362	6	108492271	NR2E1	Body		0.198903	0.521631	0.322728	0.00144241
cg25262801	3	19387737	KCNH8	Body		0.550925	0.216237	-0.334687	0.00144241
cg21632158	6	29521356		IGR		0.257907	0.600068	0.342161	0.00144241
cg16105687	19	22805801		IGR		0.272629	0.597567	0.324938	0.00144241
cg19104569	7	86534828	KIAA1324L	Body	Unclassified_Cell_type_specific	0.84302	0.564402	-0.278618	0.00144241
cg15209053	10	87426906	GRID1	Body		0.600697	0.270562	-0.330134	0.00144413
cg03952914	10	16320001		IGR		0.803295	0.542568	-0.260726	0.00144413
cg19997502	2	208492057		IGR	Unclassified_Cell_type_specific	0.14706	0.488374	0.341314	0.00144413
cg11258404	5	76115810	F2RL1	Body	Unclassified	0.669164	0.849773	0.180609	0.00144413
cg25723645	5	120047545		IGR		0.503238	0.232194	-0.271044	0.00144413
cg07674974	1	27033343	ARID1A	Body		0.450439	0.269624	-0.180814	0.00144413
cg16126286	1	243646235	SDCCAG8	Body	Unclassified_Cell_type_specific	0.418177	0.740911	0.322734	0.00144413
cg10234985	19	49249932	IZUMO1	1stExon		0.484787	0.7694	0.284612	0.00144413
cg11427310	12	49584179	TUBA1A	TSS1500		0.671519	0.355	-0.316519	0.00144413
cg04764012	16	31580964	CSDAP1	TSS200		0.0819538	0.349343	0.267389	0.00144413
cg17199800	7	96632777	DLX6AS	Body		0.342668	0.793292	0.450625	0.00144413
cg07689226	2	98793396	VWA3B	Body		0.760785	0.505875	-0.25491	0.00144413
cg03720605	6	134052041		IGR		0.269204	0.0864389	-0.182766	0.00144413
cg04681600	14	38725536	CLEC14A	1stExon		0.351955	0.656811	0.304856	0.00144413
cg15698244	6	76073316	FILIP1	Body		0.525541	0.221792	-0.30375	0.00144413
cg24176911	19	55576276	RDH13	5'UTR		0.691466	0.463139	-0.228326	0.00144418
cg16715493	8	33636059		IGR		0.480513	0.223244	-0.257269	0.0014606
cg26342059	5	31742311		IGR		0.684647	0.395186	-0.289462	0.001462
cg08461949	19	52104632		IGR		0.278581	0.613364	0.334783	0.001462
cg23035024	2	221701682		IGR		0.51771	0.242971	-0.274739	0.00146268
cg23528791	6	154799663	CNKSR3	Body		0.591406	0.720937	0.12953	0.00146492
cg18302963	7	108179518		IGR		0.799836	0.63819	-0.161646	0.00146669
cg09507968	6	170373755		IGR		0.659793	0.446565	-0.213228	0.00146971
cg09753749	1	184359437	C1orf21	5'UTR		0.566678	0.284397	-0.282281	0.00147047
cg25655489	5	57484208		IGR		0.563428	0.305355	-0.258073	0.00147047
cg10089801	2	203036235		IGR		0.178978	0.523186	0.344207	0.00147047
cg05758962	10	131725252	EBF3	Body		0.698001	0.465172	-0.23283	0.00147047
cg02530022	7	96642708	DLX6AS	Body		0.282287	0.769045	0.486758	0.00147047
cg15241236	8	69355417	C8orf34	Body		0.392507	0.166882	-0.225625	0.00147164
cg27492296	13	60789453	LINC00434	Body		0.797322	0.489506	-0.307816	0.00147173
cg09478140	2	101535776	NPAS2	Body		0.605966	0.887017	0.281051	0.00147186
cg14358122	17	58433069	USP32	Body		0.709023	0.469807	-0.239216	0.00147186
cg21563219	12	69867411	FRS2	5'UTR	Unclassified_Cell_type_specific	0.722863	0.53382	-0.189043	0.00147484
cg08501290	1	232427151		IGR		0.644375	0.368284	-0.27609	0.00147484
cg26248518	8	105716684		IGR		0.614402	0.373175	-0.241227	0.00147484
cg03440090	2	8275587	LINC00299	Body		0.728562	0.846589	0.118026	0.00147484
cg20827946	17	20025741	SPECC1	Body		0.809382	0.543876	-0.265506	0.00147484
cg03142586	19	58220080	ZNF154	Body		0.266035	0.674968	0.408934	0.00147484
cg23236366	1	201777257	NAV1	Body		0.756046	0.367942	-0.388103	0.00147848
cg02436400	11	18887821		IGR		0.571484	0.281779	-0.289706	0.00147848
cg02060515	6	24936756	FAM65B	TSS1500		0.671732	0.323239	-0.348493	0.00147848
cg17345450	6	166259938		IGR		0.614345	0.327423	-0.286922	0.00147848
cg21106461	1	212964438	NSL1	Body		0.591864	0.238356	-0.353508	0.00147848
cg27244725	12	131690307	LINC01257	Body		0.673726	0.451791	-0.221935	0.00147848
cg21356628	9	135839035	GFI1B	5'UTR		0.86292	0.628109	-0.234811	0.00147848
cg12850819	22	22297376	PPM1F	Body		0.652929	0.799527	0.146598	0.00147848
cg26029902	20	56884425	RAB22A	TSS1500	Promoter_Associated	0.273168	0.618382	0.345214	0.00147848
cg25930591	7	96627602	DLX6AS	Body		0.316965	0.781392	0.464427	0.00148319
cg06708634	6	100906895	SIM1	Body		0.259443	0.659473	0.40003	0.00148319
cg10030303	5	173147905	LINC01484	Body		0.673814	0.816646	0.142832	0.00148319
cg06266293	11	122629326	UBASH3B	Body		0.465708	0.220459	-0.245249	0.00148319
cg02710296	1	182921851	C1orf14	Body		0.310943	0.677278	0.366335	0.00148319
cg23335976	10	18240598	SLC39A12	TSS200		0.615007	0.296496	-0.318511	0.00148319
cg20253212	4	41694822	LIMCH1	Body	Unclassified	0.659382	0.331727	-0.327655	0.00148319
cg13787670	20	55442511		IGR		0.272612	0.12108	-0.151531	0.00148587
cg02797113	2	238609529	LRRFIP1	Body	Promoter_Associated_Cell_type_specific	0.622771	0.766872	0.144101	0.00148915
cg05434115	11	62476891	BSCL2	1stExon	Promoter_Associated	0.0712889	0.314328	0.243039	0.00149357
cg11494316	8	94247141		IGR		0.576458	0.259818	-0.31664	0.00149357
[truncated: 166 more rows]

## Sheet: S. Data S4
Supplementary Data S4. The 10,000 most variably methylated CpG probes among 59 hepatoblastoma samples used for consensus clustering.
[truncated: 10,001 more rows]

[truncated: 5 more sheets: S. Data S5, S. Data S6, S. Data S7, S. Data S8, S. Data S9]
